# Supplementary material for: Comprehensive Metabolomic–Transcriptomic Analysis of the Regulatory Effects of Armillaria mellea Source Differences on Secondary Metabolism in Gastrodia elata
Source: Biology (Basel). 2026 Jan 21;15(2):196. doi: 10.3390/biology15020196 (PMC12837748; doi:10.3390/biology15020196)
Supplement: Supplementary file 1 [file biology-15-00196-s001.zip]

Archive with 2 entries (2 files):
- biology-4091558-supplementary.pdf
- metabolome_sample_data.xlsx
