# Supplementary material for: Comprehensive Metabolomic–Transcriptomic Analysis of the Regulatory Effects of Armillaria mellea Source Differences on Secondary Metabolism in Gastrodia elata
Source: Biology (Basel). 2026 Jan 21;15(2):196. doi: 10.3390/biology15020196 (PMC12837748; doi:10.3390/biology15020196)
Supplement: Supplementary file 1 [file biology-15-00196-s001.zip › metabolome_sample_data.xlsx]

## Sheet: Sheet1
Index	Compounds	Class I	Class II	Formula	Q1 (Da)	Q3 (Da)	Molecular weight (Da)	Ionization model	Level	CAS	cpd_ID	A1	A2	A3	B1	B2	B3	CK-B1	CK-B2	CK-B3	D1	D2	D3	E1	E2	E3	C1	C2	C3	QC01	QC02	QC03	kegg_map	mw_cpd_ID	mw_map
Lchp000221	(Z)-3-Ethylidene-7-hydroxy-6-methoxyphthalide	Others	Lactones	C11H10O4	207.06	91.05	206.058	[M+H]+	2	-	-	1.86876e+06	1.79247e+06	2.27092e+06	259076	288799	311194	230297	176938	241192	194481	241507	148211	261766	268416	204696	224357	269721	273786	390229	489362	471201	-	-	-
Wayp003244	3-Succinoylpyridine	Alkaloids	Pyridine alkaloids	C9H9NO3	180.06	134.06	179.058	[M+H]+	3	4192-31-8	C19569	283271	190367	197088	309059	267915	291897	132421	251947	251544	105013	104215	203361	116867	158430	229877	146557	196705	139190	155490	141440	106059	ko00760,ko01100	C19569	-
PD0615920	N-Coumaroyl-L-aspartic acid	Alkaloids	Alkaloids	C13H13NO6	280.08	119.05	279.074	[M+H]+	2	-	-	4.23165e+06	4.38416e+06	6.74e+06	4.13912e+06	3.07083e+06	4.69152e+06	2.04248e+06	2.44457e+06	2.12242e+06	2.05912e+06	1.75687e+06	2.74385e+06	1.9686e+06	2.04418e+06	2.26025e+06	1.89109e+06	1.77819e+06	1.82055e+06	2.01386e+06	2.83048e+06	2.59415e+06	-	-	-
pmp000714	2'-(2,3-Dihydroxybenzoyl)gentiopicroside	Terpenoids	Monoterpenoids	C23H24O12	510.16	137.02	492.127	[M+NH4]+	3	-	-	456049	411730	576897	124182	181913	158495	218818	140225	184129	30106	50388.2	43818.9	76733.9	137519	97621	76185	74841.7	35444.7	57157.1	97866.3	100125	-	-	-
MW0145452	Arg-Met-Met	Amino acids and derivatives	Amino acids and derivatives	C16H32N6O4S2	437.2	171.14	436.193	[M+H]+	3	-	-	595856	562958	739813	1.71216e+06	2.14359e+06	2.60435e+06	1.19745e+06	1.00754e+06	1.17199e+06	706649	1.02337e+06	1.67822e+06	2.29178e+06	2.51569e+06	1.76373e+06	582834	854360	853323	978612	954449	899929	-	-	-
Sadp010223	2,3-Dimethyl-5-Ethylpyrazine	Alkaloids	Alkaloids	C8H12N2	137.11	122.08	136.1	[M+H]+	3	15707-34-3	-	2.35716e+06	2.07496e+06	2.43654e+06	1.21088e+06	909891	1.17713e+06	1.21028e+06	1.20063e+06	1.12195e+06	699881	646103	625279	653277	731212	747078	815267	571518	687467	879845	1.28496e+06	982766	-	-	-
Smgp105565	Cinchonain Ib*	Flavonoids	Flavanols	C24H20O9	453.11	343.08	452.111	[M+H]+	3	85081-24-9	-	6.6111e+06	6.36085e+06	7.26095e+06	2.91137e+06	1.1445e+07	3.2195e+06	4.31449e+06	4.84969e+06	1.08753e+07	6.70215e+06	7.38192e+06	7.15277e+06	1.13436e+07	4.53617e+06	4.23098e+06	4.72514e+06	5.24944e+06	1.1651e+07	1.41102e+06	1.5365e+06	1.45961e+06	-	-	-
MW0156775	Ser-His-His	Amino acids and derivatives	Amino acids and derivatives	C15H21N7O5	380.17	175.11	379.16	[M+H]+	3	-	-	161420	144584	141531	348809	245701	372932	240941	374948	279955	98722.9	68957.8	115134	249579	251029	203809	149997	119732	183961	277909	342826	307179	-	-	-
Rfn05148	5-Megastigmen-7-yne-3,9-diol 3-glucoside	Others	Others	C19H30O7	371.2	209.15	370.199	[M+H]+	1	-	-	254475	361600	358486	249925	183630	292221	175227	147780	141851	644049	691187	801434	286115	330239	395969	363154	382364	401612	428508	610047	299178	-	-	-
WapTKC024651	3-Hydroxy-5,7-Megastigmadien-9-one 3-O-β-D-Glucopyranoside*	Terpenoids	Sesquiterpenoids	C19H30O7	371.21	209.15	370.199	[M+H]+	1	488128-40-1	-	299119	231262	384728	159759	456793	251438	116585	100587	132931	378826	483046	1.496e+06	219116	467700	240072	242132	200998	244595	194840	247061	265366	-	-	-
Lafp004228	(6R,9R)-3-Oxo-α-ionol-β-D-glucoside*	Terpenoids	Sesquiterpenoids	C19H30O7	371.21	209.15	370.199	[M+H]+	1	-	-	250174	219916	261442	203438	210889	209601	92685.7	100608	85420.8	353385	363278	476704	276946	651638	229569	364977	344359	343722	237836	235646	180721	-	-	-
MWSmce329	Antiarol	Others	Others	C9H12O4	185.08	125.06	184.074	[M+H]+	1	642-71-7	C10765	1.41793e+06	1.134e+06	1.02258e+06	248428	295109	486588	450697	353856	336572	164815	159031	149819	277386	240751	263153	187597	102417	205717	339564	425851	333472	-	C10765	-
Wahlp02334	gamma-Glutamyltyramine	Alkaloids	Phenolamine	C13H18N2O4	267.13	121.06	266.127	[M+H]+	1	65520-56-1	C20926	5.14066e+06	5.14828e+06	5.26879e+06	4.48519e+06	4.27114e+06	4.76094e+06	4.09337e+06	4.18387e+06	3.85821e+06	3.65272e+06	3.1263e+06	3.59393e+06	3.8562e+06	4.59536e+06	3.755e+06	5.05671e+06	5.11397e+06	5.65998e+06	3.93115e+06	4.08887e+06	3.6424e+06	ko01100,ko01240	C20926	-
MWStz152	2-(Acetylamino)-3-phenyl-2-propenoic acid	Alkaloids	Alkaloids	C11H11NO3	206.08	118.07	205.074	[M+H]+	2	5469-45-4	-	212125	234009	202856	125298	173074	229879	104934	70617.2	88921	197804	211978	184854	119298	134720	87517.4	65614	96777.4	89049.4	150802	124738	126124	-	-	-
MWS20633g	Phosphotyrosine	Amino acids and derivatives	Amino acids and derivatives	C9H12NO6P	262.05	216.04	261.04	[M+H]+	3	21820-51-9	C06501	207247	162015	223470	256187	259654	180688	163165	207634	118309	291683	257457	262624	167212	176570	146863	247266	260755	180752	154157	226549	243301	-	C06501	-
Sadp001516	Benzimidazole	Alkaloids	Alkaloids	C7H6N2	119.06	92.05	118.053	[M+H]+	3	51-17-2	C02009	99890.1	125791	68882.3	135042	90710.1	55886.5	109533	94456.2	78589.6	64546.5	95631.9	64573.3	84034.9	82938.7	88944	48810.6	84086.2	76737.8	56458.2	101010	57558.5	-	C02009	-
pme1210	L-Methionine	Amino acids and derivatives	Amino acids and derivatives	C5H11NO2S	150.06	61.01	149.051	[M+H]+	3	63-68-3	C00073	1.43547e+06	1.57427e+06	1.86327e+06	2.48035e+06	2.32616e+06	2.65057e+06	1.27207e+06	1.13838e+06	1.863e+06	1.87766e+06	2.26447e+06	2.66018e+06	1.48561e+06	2.06773e+06	2.35069e+06	1.68375e+06	1.15939e+06	991116	2.21817e+06	1.4172e+06	1.67883e+06	ko00270,ko00470,ko00966,ko00970,ko00999,ko01100,ko01110,ko01210,ko01230,ko01240,ko04148,ko04980	C00073	-
Lmgp000659	2-Phenylacetamide*	Alkaloids	Alkaloids	C8H9NO	136.08	91.05	135.068	[M+H]+	1	103-81-1	C02505	4.67044e+07	5.1435e+07	4.92466e+07	7.6967e+07	6.45758e+07	5.62245e+07	5.31608e+07	5.63587e+07	5.94127e+07	5.58911e+07	6.59074e+07	6.41051e+07	4.42777e+07	4.81312e+07	5.07934e+07	4.35999e+07	4.21211e+07	3.84803e+07	4.66095e+07	4.51849e+07	4.89654e+07	ko00360,ko01100	C02505	-
MWSHC2054	Adenine	Nucleotides and derivatives	Nucleotides and derivatives	C5H5N5	136.06	119.04	135.054	[M+H]+	3	73-24-5	C00147	4.03706e+06	4.23851e+06	3.90074e+06	4.84652e+06	4.72327e+06	4.19543e+06	4.41085e+06	4.23784e+06	3.89026e+06	4.63863e+06	5.49698e+06	4.64598e+06	3.73484e+06	3.54625e+06	4.10186e+06	3.9206e+06	3.52538e+06	3.226e+06	3.46242e+06	3.80022e+06	3.22146e+06	ko00230,ko00908,ko01100,ko01110,ko01232	C00147	-
pmb0530	NAD+	Nucleotides and derivatives	Nucleotides and derivatives	C21H27N7O14P2	664.12	136.06	663.109	[M+H]+	1	53-84-9	C00003	1.6968e+06	2.0305e+06	1.81249e+06	5.10264e+06	4.96462e+06	5.2153e+06	4.57325e+06	5.99813e+06	5.45452e+06	4.46029e+06	3.8618e+06	6.46522e+06	5.03288e+06	5.20166e+06	7.81723e+06	6.91797e+06	5.61103e+06	4.45379e+06	3.7789e+06	3.92631e+06	3.62276e+06	ko00190,ko00730,ko00760,ko01100,ko01240,ko04148	C00003	-
ML10180524	Cytarabine	Nucleotides and derivatives	Nucleotides and derivatives	C9H13N3O5	244.09	112.05	243.085	[M+H]+	3	147-94-4	C02961	640564	673120	523778	397990	401597	444790	351696	223913	458328	329578	207051	578436	336209	351236	507225	347744	209987	263837	430593	309810	457059	-	C02961	-
PDP066162	gamma-L-Glutamyl-L-2-aminobutyrate	Amino acids and derivatives	Amino acids and derivatives	C9H16N2O5	233.11	84.04	232.106	[M+H]+	3	-	C21015	947446	886099	1.25513e+06	703896	883845	1.13174e+06	557199	556212	708257	541475	407207	602548	715573	545184	981144	804444	639589	566588	778458	577779	806745	ko00270,ko01100	C21015	-
pmb0532	IMP	Nucleotides and derivatives	Nucleotides and derivatives	C10H13N4O8P	349.05	137.05	348.047	[M+H]+	3	131-99-7	C00130	4.90242e+06	4.1567e+06	7.14607e+06	6.37689e+06	5.20663e+06	8.0791e+06	9.60678e+06	7.55802e+06	1.09949e+07	6.44869e+06	7.59317e+06	8.33753e+06	1.02315e+07	8.95832e+06	9.68278e+06	8.32373e+06	7.01391e+06	5.73568e+06	8.55395e+06	6.22976e+06	9.2212e+06	ko00230,ko01100,ko01110,ko01232,ko01240	C00130	-
Layp000971	Hydroxymenisdaurin D	Alkaloids	Alkaloids	C14H21NO8	332.13	152.07	331.127	[M+H]+	3	-	-	9.17853e+06	8.10768e+06	1.37263e+07	7.07176e+06	6.24615e+06	8.72258e+06	3.73154e+06	4.0296e+06	5.67893e+06	5.71354e+06	6.31549e+06	6.8339e+06	6.20137e+06	7.38612e+06	7.92122e+06	4.74595e+06	4.03803e+06	3.70591e+06	6.72941e+06	4.20938e+06	6.98028e+06	-	-	-
Lasp001037	N-ethylcytisine	Alkaloids	Piperidine alkaloids	C13H18N2O	219.15	72.08	218.142	[M+H]+	3	-	-	1.05756e+06	946164	1.32181e+06	974052	776474	1.10615e+06	565764	522687	875269	830472	1.01231e+06	1.18464e+06	764507	895165	1.07029e+06	641925	476489	411596	868670	525945	917936	-	-	-
MWS2076	2-Aminophenol	Alkaloids	Alkaloids	C6H7NO	110.06	65.04	109.053	[M+H]+	2	95-55-6	C01987	331478	326255	809653	279472	307729	409541	295104	227207	508417	157909	137439	188101	172501	259184	328048	134741	221536	108835	320984	211702	341223	ko00380,ko01100	C01987	-
PDP037465	2-(4-aminophenoxy)-6-(hydroxymethyl)oxane-3,4,5-triol	Organic acids	Organic acids	C12H17NO6	272.11	110.06	271.106	[M+H]+	2	-	-	1.2044e+08	1.07312e+08	1.72017e+08	2.2939e+07	2.31157e+07	3.48099e+07	1.98351e+07	2.08019e+07	2.93252e+07	2.78983e+07	3.0895e+07	3.57645e+07	2.46517e+07	2.96742e+07	3.31652e+07	2.91624e+07	2.3925e+07	1.95653e+07	5.44443e+07	3.53904e+07	5.0148e+07	-	-	-
Sazp000955	Tetraphyllin A*	Alkaloids	Alkaloids	C12H17NO6	272.11	110.06	271.106	[M+H]+	1	-	-	1.17721e+08	1.13863e+08	1.84417e+08	2.45865e+07	2.1424e+07	3.46747e+07	1.94283e+07	2.05902e+07	3.10768e+07	2.67366e+07	3.0526e+07	3.60706e+07	2.61096e+07	3.21306e+07	3.26097e+07	2.73381e+07	2.33689e+07	2.17133e+07	5.22937e+07	3.64333e+07	4.89631e+07	-	-	-
MWS4525	6-O-methylguanine	Nucleotides and derivatives	Nucleotides and derivatives	C6H7N5O	166.07	124.05	165.065	[M+H]+	3	20535-83-5	-	647838	431045	792439	783850	620799	875235	530107	484908	644357	508830	656944	797286	383030	422176	613876	443067	327193	345738	443547	406119	595584	-	-	-
pmp001073	Synephrine	Alkaloids	Alkaloids	C9H13NO2	168.1	150.09	167.095	[M+H]+	3	94-07-5	C04548	1.14268e+06	949399	1.43603e+06	651767	650226	703543	611170	735524	772954	618589	984506	834424	688750	755059	865944	575490	522968	461739	873619	494628	840750	-	C04548	-
Zmsp001023	(8S)-5,6,7,8-tetrahydro-1H-pyrrolizin-3-amine	Alkaloids	Pyrrole alkaloids	C7H12N2	125.11	97.08	125.107	[M+H]+	3	769100-40-5	-	192140	338935	409516	376227	256516	278071	286049	341091	251200	184726	123819	175093	200174	102172	160617	157298	159285	232514	200773	187747	253343	-	-	-
MWSCX017	4-hydroxyphenyl acrylaldehyde	Others	Aldehyde compounds	C9H8O3	165.05	119.05	164.047	[M+H]+	1	-	-	2.86021e+06	2.8151e+06	2.4708e+06	2.2784e+06	1.70333e+06	2.57916e+06	1.53508e+06	2.15041e+06	1.7173e+06	1.80364e+06	1.89225e+06	2.30561e+06	1.7411e+06	2.42029e+06	1.50535e+06	1.64218e+06	1.49588e+06	1.84596e+06	2.06352e+06	2.06923e+06	1.49859e+06	-	-	-
Safp001018	3-Carboxypropyltrimethylammonium	Others	Others	C7H15NO2	146.12	87.04	145.11	[M+H]+	3	6249-56-5	-	7.28098e+06	7.4944e+06	6.70861e+06	7.10139e+06	7.61931e+06	7.06234e+06	4.50069e+06	5.59349e+06	5.28185e+06	3.50724e+06	4.09443e+06	3.72819e+06	3.56175e+06	3.80217e+06	4.01629e+06	5.64863e+06	6.1796e+06	5.21402e+06	5.58032e+06	4.50113e+06	5.67871e+06	-	-	-
PD0514083	5-hydroxycyclohex-2-ene-1,4-dione	Others	Others	C6H6O3	127.04	81.03	126.032	[M+H]+	3	-	-	2.69635e+06	2.51372e+06	2.60328e+06	2.65256e+06	2.66256e+06	2.75771e+06	2.50841e+06	2.21871e+06	2.36559e+06	4.15936e+06	4.15447e+06	4.25165e+06	3.06605e+06	3.02927e+06	3.08026e+06	3.36703e+06	3.33541e+06	2.98984e+06	2.64092e+06	2.85092e+06	2.58592e+06	-	-	-
Wbsp000037	1-[3-(4-methyl-6-oxocyclohex-1-en-1-yl)propyl]pyrrolidin-2-one	Others	Ketone compounds	C14H21NO2	236.16	58.02	235.157	[M+H]+	3	-	-	6.22796e+07	6.849e+07	8.72055e+07	3.05751e+07	3.2599e+07	3.33471e+07	1.68256e+07	1.86481e+07	2.19919e+07	1.45835e+07	1.32021e+07	1.37261e+07	4.14757e+06	4.36486e+06	4.51522e+06	4.33555e+07	4.35435e+07	4.00368e+07	4.08528e+07	3.05824e+07	3.80886e+07	-	-	-
pme3732	Cytidine	Nucleotides and derivatives	Nucleotides and derivatives	C9H13N3O5	244.09	112.05	243.085	[M+H]+	3	65-46-3	C00475	563983	700827	614705	497835	461286	435340	500887	534332	369766	536885	509902	644890	585140	588359	860947	450590	278770	413696	546001	515026	574554	ko00240,ko01100,ko01232,ko02010	C00475	-
MWS201388	Asn-Hyp	Amino acids and derivatives	Amino acids and derivatives	C9H15N3O5	246.11	141.07	245.101	[M+H]+	3	844640-50-2	-	630145	424604	550609	656774	743968	733012	526623	1.04346e+06	943264	642279	547598	437928	378481	804018	596296	471826	392861	464357	802033	574675	548789	-	-	-
pma3101	Nicotinate D-ribonucleoside	Others	Vitamin	C11H14NO6+	256.08	124.04	256.082	[M]+	1	17720-18-2	C05841	3.43376e+07	3.89886e+07	3.69757e+07	4.93578e+07	4.21612e+07	4.8451e+07	2.18414e+07	2.81651e+07	2.35649e+07	3.57156e+07	2.61635e+07	2.55531e+07	2.47266e+07	3.13476e+07	3.28559e+07	1.74395e+07	1.47121e+07	2.02464e+07	3.2588e+07	2.21937e+07	3.53613e+07	ko00760,ko01100	C05841	-
MW0158402	Tyr-Asn-Tyr	Amino acids and derivatives	Amino acids and derivatives	C22H26N4O7	459.18	230.09	458.18	[M+H]+	3	-	-	1.62498e+06	2.02432e+06	6.13066e+06	5.48743e+06	8.96161e+06	5.184e+06	5.76803e+06	5.21023e+06	1.09545e+07	2.73884e+06	2.08108e+06	2.50994e+06	2.20099e+06	6.28165e+06	6.35549e+06	5.78376e+06	3.5489e+06	2.00388e+06	8.46179e+06	3.08184e+06	5.42713e+06	-	-	-
pme0124	L-Glycyl-L-proline	Amino acids and derivatives	Amino acids and derivatives	C7H12N2O3	173.09	116.07	172.085	[M+H]+	3	704-15-4	-	366143	292372	458617	372562	297084	464263	403937	399405	360023	411361	534973	441092	396407	499061	465292	371275	330106	363551	448492	342958	439328	-	-	-
Lcsp000520	Alanylproline	Amino acids and derivatives	Amino acids and derivatives	C8H14N2O3	187.11	70.07	186.1	[M+H]+	3	13485-59-1	-	1.01846e+06	1.36884e+06	1.25647e+06	1.32426e+06	1.31247e+06	1.58138e+06	1.10384e+06	1.28613e+06	1.62202e+06	991364	1.06821e+06	1.03779e+06	1.14647e+06	1.46666e+06	1.38587e+06	1.29111e+06	1.04173e+06	1.1274e+06	1.23556e+06	1.1496e+06	1.25741e+06	-	-	-
pme0122	N6-Acetyl-L-lysine	Amino acids and derivatives	Amino acids and derivatives	C8H16N2O3	189.12	126.09	188.116	[M+H]+	1	692-04-6	C02727	5.67749e+06	6.42219e+06	5.90179e+06	9.35518e+06	9.86528e+06	7.64799e+06	6.43037e+06	8.07558e+06	7.34396e+06	6.97055e+06	6.71131e+06	7.65661e+06	5.15431e+06	6.23316e+06	6.68515e+06	7.37233e+06	7.73281e+06	5.40107e+06	6.83589e+06	5.71504e+06	6.75879e+06	ko00310,ko01100	C02727	-
MWS1860	Pyrrolidin	Alkaloids	Pyrrole alkaloids	C4H9N	72.08	55.05	71.0735	[M+H]+	3	123-75-1	-	668284	640253	714712	995279	960625	801749	765250	850578	792377	1.1076e+06	1.21389e+06	1.03241e+06	937208	967381	1.01805e+06	874783	892333	667007	833064	643922	763879	-	-	-
Hahp000801	alanine betaine	Alkaloids	Alkaloids	C5H11NO2	118.08	72.08	117.079	[M+H]+	3	-	-	1.09926e+07	1.00198e+07	9.02468e+06	1.45771e+07	1.2898e+07	1.12351e+07	1.10731e+07	1.18258e+07	1.10533e+07	1.60747e+07	1.59794e+07	1.6267e+07	1.17035e+07	1.37456e+07	1.4582e+07	1.16581e+07	1.14307e+07	9.18346e+06	1.09615e+07	9.78053e+06	1.06177e+07	-	-	-
Rlp0095	(S)-4-Aminovaleric acid	Alkaloids	Alkaloids	C5H11NO2	118.09	55.05	117.079	[M+H]+	3	1558-59-4	-	1.49388e+07	1.42145e+07	1.28614e+07	1.99462e+07	1.84071e+07	1.5652e+07	1.47652e+07	1.69419e+07	1.60436e+07	2.27357e+07	2.30263e+07	2.30934e+07	1.66153e+07	1.84011e+07	2.03216e+07	1.62264e+07	1.56395e+07	1.3701e+07	1.58402e+07	1.39316e+07	1.56145e+07	-	-	-
MWStz135	Pseudotropine*	Alkaloids	Tropan alkaloids	C8H15NO	142.12	96.09	141.115	[M+H]+	3	135-97-7	C02066	471871	595480	646366	656025	599261	638267	505182	468695	449521	408561	398087	469156	247630	439287	420842	522290	504889	412942	545284	447955	543722	ko00960,ko01110	C02066	-
Hmsp000364	L-Cyclopentylglycine	Amino acids and derivatives	Amino acids and derivatives	C7H13NO2	144.1	98.09	143.095	[M+H]+	3	2521-84-8	-	1.18476e+06	1.42001e+06	1385368	1.19847e+06	1.25414e+06	1.42273e+06	1.11425e+06	999592	1.00696e+06	1.28503e+06	1.16392e+06	1.17116e+06	1.07328e+06	895563	1.10686e+06	1.23286e+06	1.31012e+06	1.08295e+06	1.29014e+06	1.19872e+06	1.12069e+06	-	-	-
Safp000622	Acetylcholine	Alkaloids	Alkaloids	C7H16NO2+	146.12	87.04	146.118	[M]+	1	51-84-3	C01996	5.78185e+06	6.9942e+06	8.30124e+06	6.33786e+06	5.92675e+06	6.71559e+06	4.62714e+06	4.25965e+06	4.78202e+06	3.12465e+06	3.21517e+06	3.00754e+06	2.36308e+06	2.88103e+06	3.10169e+06	4.5517e+06	4.36099e+06	5.1803e+06	4.36221e+06	4.46468e+06	4.4174e+06	ko00564	C01996	-
pme0490	Nicotinate	Others	Vitamin	C6H5NO2	124.04	78.03	123.032	[M+H]+	2	59-67-6	C00253	1.61686e+07	1.51822e+07	2.29879e+07	1.72601e+07	1.78435e+07	2.15594e+07	9.31414e+06	1.07761e+07	1.08588e+07	1.22674e+07	1.22366e+07	1.29411e+07	1.02501e+07	1.4543e+07	1.03756e+07	6.37662e+06	8.09451e+06	6.81284e+06	1.27644e+07	1.09512e+07	1.36797e+07	ko00760,ko00960,ko01100,ko01110,ko01240	C00253	-
MWS0811	L-Pipecolic Acid	Alkaloids	Piperidine alkaloids	C6H11NO2	130.09	84.08	129.079	[M+H]+	3	3105-95-1	C00408	3.52037e+07	3.31018e+07	3.22889e+07	3.88638e+07	4.67406e+07	4.65909e+07	4.20142e+07	4.12541e+07	3.85359e+07	5.46709e+07	4.60146e+07	4.79005e+07	4.77855e+07	4.72373e+07	4.82467e+07	4.19268e+07	4.66993e+07	4.32239e+07	3.83207e+07	4.35526e+07	3.83869e+07	ko00310,ko00960,ko01100,ko01110	C00408	-
MWS201471	Lys-Tyr	Amino acids and derivatives	Amino acids and derivatives	C15H23N3O4	310.18	84.08	309.169	[M+H]+	3	35978-98-4	-	367052	567907	595426	825231	1.23528e+06	1.14841e+06	510525	140990	300633	379443	555605	471538	593456	795588	974953	1.07704e+06	1.24683e+06	1.03894e+06	321500	181372	257396	-	-	-
mws2608	N-Acetyl-D-galactosamine	Others	Saccharides	C8H15NO6	222.1	84.05	221.09	[M+H]+	3	1811-31-0	C01132	9.33402e+06	9.68415e+06	1.51804e+07	3.19394e+06	3.10765e+06	5.10498e+06	1.74106e+06	1.94805e+06	2.20773e+06	1.41676e+06	1.56617e+06	1.43577e+06	737791	753389	739188	4.87968e+06	4.79737e+06	5.3735e+06	4.90838e+06	3.98396e+06	4.50317e+06	ko00052,ko00520,ko01100,ko01250	C01132	-
MWS201397	Hyp-Val	Amino acids and derivatives	Amino acids and derivatives	C10H18N2O4	231.13	86.06	230.127	[M+H]+	3	-	-	1.30983e+06	1.31242e+06	1.58827e+06	1.61846e+06	1.42951e+06	1.84499e+06	1.74406e+06	1.52427e+06	1.57543e+06	1.16598e+06	1.11899e+06	1.21664e+06	1.26192e+06	1.00669e+06	1.09002e+06	1.39043e+06	1.31253e+06	1.39287e+06	1.4813e+06	1.23472e+06	1.3353e+06	-	-	-
MWS201412	Lys-Asp*	Amino acids and derivatives	Amino acids and derivatives	C10H19N3O5	262.14	84.08	261.132	[M+H]+	3	20556-18-7	-	2.05373e+06	2.28552e+06	2.97415e+06	1.29354e+06	1.33343e+06	1.56683e+06	1.21419e+06	1.06739e+06	1.41478e+06	1.74525e+06	1.9785e+06	2.11497e+06	1.79274e+06	2.20172e+06	2.28924e+06	1.5935e+06	1.1894e+06	1.17477e+06	1.962e+06	1.51527e+06	1.86711e+06	-	-	-
MWS201408	Asp-Glu	Amino acids and derivatives	Amino acids and derivatives	C9H14N2O7	263.09	136.04	262.08	[M+H]+	3	6157-06-8	-	245010	171668	269255	284845	229178	252327	204797	226943	268038	232122	280477	208389	183517	290435	260494	230903	190789	164893	291610	207784	257790	-	-	-
MWS201403	Lys-Ala	Amino acids and derivatives	Amino acids and derivatives	C9H19N3O3	218.15	84.08	217.143	[M+H]+	3	17043-71-9	-	1.26692e+06	1.74625e+06	2.14331e+06	1.3785e+06	1.30529e+06	1.93817e+06	785622	1.21702e+06	1.19679e+06	1.81116e+06	1.94642e+06	1.85534e+06	1.44342e+06	1.69441e+06	1.67731e+06	1.27994e+06	1.07426e+06	1.17148e+06	1.68277e+06	1.10884e+06	1.39823e+06	-	-	-
PDP217226	2-[(2-amino-3-hydroxypropanoyl)amino]-3-methylbutanoic acid	Others	Others	C8H16N2O4	205.12	72.08	204.111	[M+H]+	1	-	-	1.28054e+06	1.38325e+06	1.54495e+06	1.1475e+06	1.13074e+06	1.04375e+06	1.5782e+06	1.67507e+06	1.52843e+06	1.39559e+06	1.11093e+06	1.3185e+06	1.11436e+06	1.41425e+06	1.29407e+06	991500	1.00382e+06	918597	1.11148e+06	1.20717e+06	979033	-	-	-
Lcsp000522	Prolylproline	Amino acids and derivatives	Amino acids and derivatives	C10H16N2O3	213.12	70.07	212.116	[M+H]+	3	20488-28-2	-	461311	538450	613802	476822	439069	494286	473132	519008	546391	557005	618593	585022	513207	594668	689912	492127	457596	407250	540177	409822	499903	-	-	-
mws0256	L-Valine	Amino acids and derivatives	Amino acids and derivatives	C5H11NO2	118.09	72.08	117.079	[M+H]+	1	72-18-4	C00183	2.63256e+07	2.44596e+07	3.54031e+07	3.25455e+07	3.15724e+07	4.52594e+07	2.7043e+07	2.61651e+07	3.6371e+07	4.01959e+07	3.6494e+07	4.02735e+07	3.12613e+07	3.151e+07	3.38738e+07	2.75174e+07	2.59277e+07	2.85266e+07	3.86767e+07	2.70514e+07	2.9842e+07	ko00280,ko00290,ko00460,ko00770,ko00966,ko00970,ko01100,ko01110,ko01210,ko01230,ko01240,ko02010	C00183	-
MWS2027	Barbiturate	Nucleotides and derivatives	Nucleotides and derivatives	C4H4N2O3	129.03	69	128.022	[M+H]+	3	67-52-7	C00813	6.35096e+06	7.00284e+06	7.79052e+06	6.29026e+06	7.46118e+06	7.30655e+06	8.85829e+06	9.13599e+06	9.10201e+06	6.12833e+06	5.60185e+06	6.06069e+06	7.11967e+06	7.90644e+06	6.81793e+06	6.2052e+06	6.25776e+06	6.12022e+06	6.77922e+06	6.7028e+06	7.05487e+06	ko00240,ko01100	C00813	-
mws0224	Methionine	Amino acids and derivatives	Amino acids and derivatives	C5H11NO2S	150.06	61.01	149.051	[M+H]+	3	59-51-8	C01733	1.93702e+06	1.8376e+06	1.72717e+06	2.45996e+06	2.44954e+06	2.26293e+06	1.57751e+06	1.38922e+06	1.60655e+06	2.05877e+06	1.87424e+06	1.93558e+06	1.75953e+06	1.90844e+06	1.98296e+06	1.32232e+06	1.44012e+06	1.42513e+06	1.85873e+06	1.56858e+06	1.74235e+06	-	C01733	-
pme0183	Isoguanine	Nucleotides and derivatives	Nucleotides and derivatives	C5H5N5O	152.06	135.03	151.049	[M+H]+	3	3373-53-3	-	1.13067e+06	1.07428e+06	1.53584e+06	966576	841243	986969	917696	1.08339e+06	1.20353e+06	1.0873e+06	858777	1.0193e+06	1.02552e+06	1.24894e+06	1.19693e+06	919495	975981	987242	1.00349e+06	1.03175e+06	1.00933e+06	-	-	-
MW0156676	Ser-Asp-Asn	Amino acids and derivatives	Amino acids and derivatives	C11H18N4O8	335.12	317.11	334.113	[M+H]+	3	-	-	828544	1.32831e+06	667322	548021	446883	417561	503417	340658	472989	278191	315128	266474	313441	235390	296582	244058	423203	340186	551822	420693	603299	-	-	-
Zmjp004875	Tomentin	Flavonoids	Flavonols	C17H14O8	347.07	315.06	346.069	[M+H]+	3	59171-23-2	C04581	80364	98428.8	50139.4	116938	87034.7	152334	67801.7	123958	69714.7	129398	94649.6	122994	151183	166902	191913	139378	63931.7	102862	149495	159436	157513	-	C04581	-
Lafp004533	(6R,9R)-3-Oxo-α-ionol-β-D-malonyl-glucoside*	Terpenoids	Sesquiterpenoids	C22H32O10	457.21	209.15	456.199	[M+H]+	3	-	-	1.72841e+06	1.71327e+06	2.12852e+06	833868	779127	771493	350516	653648	515452	911574	767115	817168	951438	970386	985445	671856	547770	738834	817625	948884	877240	-	-	-
PD0584112	N,N-Diethylphenylacetamide	Alkaloids	Alkaloids	C12H17NO	192.14	91.05	191.131	[M+H]+	1	2431-96-1	C10938	131889	149568	207186	161189	159624	138790	143149	140699	152711	97663	91301.4	90322.4	125907	128943	121663	168611	143774	142670	66093.1	73880.9	64720	-	C10938	-
Lmsp003511	Riboflavin	Others	Vitamin	C17H20N4O6	377.15	243.09	376.138	[M+H]+	1	83-88-5	C00255	4.39454e+07	3.73499e+07	4.9803e+07	3.29432e+07	2.83169e+07	4.43003e+07	2.55846e+07	2.2677e+07	2.97471e+07	1.98971e+07	2.20765e+07	2.03939e+07	1.76746e+07	3.33835e+07	2.53867e+07	1.76854e+07	1.54704e+07	1.39067e+07	1.88634e+07	1.57313e+07	1.68959e+07	ko00740,ko01100,ko01110,ko01240,ko02010	C00255	-
MW0107436	Ile-Gln-Lys	Amino acids and derivatives	Amino acids and derivatives	C17H33N5O5	388.26	177.09	387.248	[M+H]+	3	-	-	106016	93611.3	164126	145849	85099.7	151756	91642.5	90102.4	92647	50804	93385.5	107722	58843.4	88760.4	37391.4	64359.1	68892.9	46189.5	49903	62950.1	55669	-	-	-
MW0153522	Met-Asp-Tyr	Amino acids and derivatives	Amino acids and derivatives	C18H25N3O7S1	428.15	216.07	427.141	[M+H]+	3	-	-	996228	1.0116e+06	1.07216e+06	1.25447e+06	1.28389e+06	1.56804e+06	1.3543e+06	1.54234e+06	1.52778e+06	7.53212e+06	5.47351e+06	7.91733e+06	2.23169e+06	2.1408e+06	1.79744e+06	1.92302e+06	1.95428e+06	2.81343e+06	2.94224e+06	3.08015e+06	3.1856e+06	-	-	-
MW0158565	Tyr-Phe-Gln	Amino acids and derivatives	Amino acids and derivatives	C23H28N4O6	457.21	133.1	456.201	[M+H]+	3	-	-	531195	491709	402281	338480	191531	166765	85167.2	94045.5	102666	139524	146532	232558	111627	190978	173675	148874	143446	97369.9	178082	163396	201495	-	-	-
pmp001141	Cimicifugamide	Alkaloids	Phenolamine	C25H31NO10	506.2	177.06	505.195	[M+H]+	3	-	-	1.92226e+06	2.17364e+06	2.74729e+06	192057	170831	276105	86543.9	85881.2	106653	259331	123559	299561	118728	220241	99545.6	466857	199144	262686	421154	392656	436853	-	-	-
MWSHY0064	Isorhamnetin-3-O-neohesperidoside*	Flavonoids	Flavonols	C28H32O16	625.17	317.07	624.169	[M+H]+	1	55033-90-4	-	465917	633689	530590	180358	156072	167522	55434.2	83999.8	57461.7	56037	39990	71993.2	62621.2	131438	110747	40001	42363.3	63449.9	124071	89559.6	94828.7	-	-	-
pme0368	Apigenin-7-O-rutinoside (Isorhoifolin)*	Flavonoids	Flavones	C27H30O14	579.17	271.06	578.164	[M+H]+	3	552-57-8	-	180483	166894	230360	776782	653087	449272	120750	230993	216645	77904.4	119794	127561	195650	169791	106395	80242.2	96507.3	65680.2	330806	170215	273757	-	-	-
MWSmce498	Apigenin 7-O-neohesperidoside*	Flavonoids	Flavones	C27H30O14	579.169	271.07	578.164	[M+H]+	3	17306-46-6	C12627	305954	192974	173629	677632	526984	487458	130530	90115.1	193239	110701	154538	118132	150752	164304	75274.9	70700.8	38648.7	70808.5	342369	278423	226886	ko00944	C12627	-
MW0157036	Ser-Val	Amino acids and derivatives	Amino acids and derivatives	C8H16N2O4	205.12	60.04	204.111	[M+H]+	3	51782-06-0	-	932376	1.11251e+06	789781	729747	668280	613902	1.22434e+06	1.13738e+06	1.09531e+06	1.08448e+06	1.03541e+06	967890	1.00049e+06	919749	866512	535646	646911	671193	737362	750570	739492	-	-	-
Zmsp000490	1-aminocycloheptane-2,3,5-triol	Alkaloids	Alkaloids	C7H15NO3	162.11	102.09	161.105	[M+H]+	3	-	-	1.12235e+06	944344	1.0205e+06	1.34177e+06	1.19454e+06	1.19988e+06	776301	1.08543e+06	933994	662098	907603	893914	666556	862421	786696	950131	820121	1.02411e+06	882821	953611	916401	-	-	-
pmb0964	Isopentenyladenine-7-N-glucoside	Nucleotides and derivatives	Nucleotides and derivatives	C16H23N5O5	366.18	204.12	365.17	[M+H]+	3	-	-	7.23897e+06	7.54988e+06	6.729e+06	1.15268e+07	9.91474e+06	9.85177e+06	9.9596e+06	7.23283e+06	8.70092e+06	1.61954e+07	1.07978e+07	1.55532e+07	1.26007e+07	8.61115e+06	5.46599e+06	6.19936e+06	7.67141e+06	5.93496e+06	8.40497e+06	5.44022e+06	7.51811e+06	-	-	-
pmb0501	Agmatine	Alkaloids	Alkaloids	C5H14N4	131.13	114.1	130.122	[M+H]+	3	306-60-5	C00179	1.40138e+06	1.55442e+06	1.45486e+06	1.46221e+06	1.18191e+06	1.40426e+06	873201	1.07618e+06	902502	1.13246e+06	1.2099e+06	1.3676e+06	1.65213e+06	1.56082e+06	1.56727e+06	768754	882436	857861	1.27915e+06	1.04264e+06	1.13093e+06	ko00330,ko00999,ko01100,ko01110	C00179	-
pme2693	N-Acetylputrescine	Alkaloids	Alkaloids	C6H14N2O	131.12	114.09	130.111	[M+H]+	3	18233-70-0	C02714	1.36999e+06	1.28281e+06	1.5134e+06	1.41983e+06	1.17164e+06	1.31688e+06	990432	790916	905778	1.05101e+06	1.13509e+06	1.2115e+06	1.2664e+06	1.50066e+06	1.7346e+06	692894	997350	1.02605e+06	1.38034e+06	950376	1.18937e+06	ko00330,ko01100	C02714	-
Lmbp000123	Homomethionine	Amino acids and derivatives	Amino acids and derivatives	C6H13NO2S	164.07	56.05	163.067	[M+H]+	3	25148-30-5	C17213	1.85784e+06	1.79151e+06	2.08458e+06	2.52823e+06	2.37185e+06	2.3011e+06	3.0055e+06	1.48081e+06	2.09201e+06	2.21088e+06	1.55595e+06	1.00648e+06	1.6706e+07	2.41206e+06	2.76261e+06	3.64977e+06	2.20887e+06	6.41719e+06	962901	968367	975928	ko00966,ko01110,ko01210	C17213	-
MWSmce585	Methyl 3-aminopropanoate	Amino acids and derivatives	Amino acids and derivatives	C4H9NO2	104.07	59.01	103.063	[M+H]+	3	4138-35-6	-	2.01028e+07	2.16754e+07	2.24607e+07	2.3188e+07	3.09242e+07	2.60425e+07	2.15988e+07	2.24277e+07	1.90578e+07	2.23341e+07	1.86515e+07	2.05339e+07	1.82692e+07	2.02485e+07	2.05157e+07	1.98735e+07	1.91013e+07	1.80915e+07	1.96269e+07	2.02675e+07	1.92611e+07	-	-	-
MWS1840	Triethylamine	Alkaloids	Alkaloids	C6H15N	102.13	58.07	101.12	[M+H]+	3	121-44-8	C14691	1.08549e+06	1.3317e+06	1.09123e+06	1.29908e+06	1.32249e+06	1.21255e+06	1.13082e+06	1.23913e+06	1.00838e+06	1.00529e+06	849424	904843	1.68721e+06	909369	873175	1.19691e+06	1.026e+06	1.22891e+06	1.03407e+06	981024	871800	-	C14691	-
MWS2050	1-Aminopropan-2-ol*	Alkaloids	Alkaloids	C3H9NO	76.08	58.07	75.0684	[M+H]+	3	78-96-6	C05771	62925.7	59783.3	55514.4	83520.3	95681.2	95717.8	78489.9	92942.3	63775	55397.4	85379.8	70397.5	67368.3	38207.7	83516.3	96587.7	58368.3	46833.6	83837.2	61930.9	84875	-	C05771	-
Lmqp000427	N-Methyl-Trans-4-Hydroxy-L-Proline	Amino acids and derivatives	Amino acids and derivatives	C6H11NO3	146.08	82.07	145.074	[M+H]+	3	4252-82-8	-	2.79145e+06	2.55974e+06	1.90799e+06	1.2884e+06	1.77768e+06	1.28533e+06	1.5905e+06	1.20552e+06	1.722e+06	2.62875e+06	2.89052e+06	2.58387e+06	2.06482e+06	2.16037e+06	2.21961e+06	2.53281e+06	2.44917e+06	2.34787e+06	2.10519e+06	2.08299e+06	1.82239e+06	-	-	-
Zmmp002946	(3-(carboxyamino)-2-methylpropanoyl)phenylalanine*	Amino acids and derivatives	Amino acids and derivatives	C14H18N2O5	295.13	120.08	294.122	[M+H]+	1	-	-	1.65152e+07	1.6361e+07	1.70854e+07	4.34417e+06	3.0063e+06	4.69326e+06	3.46542e+06	3.29924e+06	4.74965e+06	4.29692e+06	4.84156e+06	5.04969e+06	3.55917e+06	4.2921e+06	2.90771e+06	6.35963e+06	5.96304e+06	6.32293e+06	5.55347e+06	3.73084e+06	4.44889e+06	-	-	-
Wdtp002760	γ-L-Glutamyl-L-[S-(4-hydroxyphenylbenzyl)]cysteine glycine	Amino acids and derivatives	Amino acids and derivatives	C17H23N3O7S	414.13	179.05	413.126	[M+H]+	1	-	-	4.43979e+07	3.59756e+07	3.20813e+07	3.75466e+07	3.76941e+07	4.95051e+07	2.82777e+07	3.18179e+07	3.43559e+07	3.67548e+07	3.68095e+07	4.45884e+07	3.07286e+07	3.13698e+07	2.97078e+07	3.218e+07	3.27759e+07	3.33388e+07	3.33753e+07	3.01328e+07	3.08849e+07	-	-	-
MW0158454	Tyr-Glu-Cys	Amino acids and derivatives	Amino acids and derivatives	C17H23N3O7S1	414.13	179.05	413.126	[M+H]+	3	-	-	3.7645e+07	3.32667e+07	3.92507e+07	4.00584e+07	3.45631e+07	4.38568e+07	3.09833e+07	2.78056e+07	3.33388e+07	3.67341e+07	3.9926e+07	4.17541e+07	2.59813e+07	3.31269e+07	3.05178e+07	3.30368e+07	3.15631e+07	3.81098e+07	3.19626e+07	2.57763e+07	3.21432e+07	-	-	-
Wbsp000107	2-[(5s)-5-hydroxyhexa-1,3-dien-1-yl]-5-methoxy-4-[(3r)-3-methoxybutanoyl]-2-methylfuran-3-one	Others	Ketone compounds	C17H24O6	325.16	191.29	324.157	[M+H]+	3	-	-	3.28084e+07	3.59867e+07	3.19002e+07	1.26717e+06	1.20146e+06	1.29585e+06	1.24698e+06	1.0943e+06	1.30106e+06	738456	770596	747362	1.00062e+06	1.12447e+06	1.15762e+06	1.04851e+06	1.27729e+06	1.14706e+06	6.71394e+06	4.97745e+06	6.3648e+06	-	-	-
Lcsp001861	Leu-Pro	Amino acids and derivatives	Amino acids and derivatives	C11H20N2O3	229.15	116.07	228.147	[M+H]+	1	-	-	1.43347e+06	1.50993e+06	1.39917e+06	1.26821e+06	1.07681e+06	1.17964e+06	1.23418e+06	1.32344e+06	1.2853e+06	1.54627e+06	1.46114e+06	1.34071e+06	1.40133e+06	1.45913e+06	1.47735e+06	1.17799e+06	1.09498e+06	1.0528e+06	1.09651e+06	1.14518e+06	1.13879e+06	-	-	-
MW0156936	Ser-Thr-Trp	Amino acids and derivatives	Amino acids and derivatives	C18H24N4O6	393.18	138.05	392.17	[M+H]+	3	-	-	599062	792989	840996	807479	871360	799191	506294	359817	806432	234913	265999	280153	622395	636440	651067	613893	455217	406871	491975	480153	469990	-	-	-
Lmlp003161	Feruloylputrescine	Alkaloids	Phenolamine	C14H20N2O3	265.15	177.06	264.147	[M+H]+	1	501-13-3	C10497	1.03151e+07	1.00874e+07	1.25427e+07	635743	1.14901e+06	1.06555e+06	485649	396275	650375	1.05765e+06	1.47976e+06	1.24001e+06	941804	834869	1.14932e+06	1.31022e+06	1.51131e+06	1.07882e+06	1.17904e+06	864860	1.05145e+06	ko00330,ko01100	C10497	-
Layp004192	3,4,5-Trimethoxyphenol-1-O-β-D-malonylglucoside	Phenolic acids	Phenolic acids	C18H24O12	433.13	185.08	432.127	[M+H]+	1	-	-	2.35716e+06	2.06981e+06	4.22094e+06	301028	308960	655708	335230	320123	416435	85844.1	175966	251103	225463	296268	180845	176976	132248	147593	551659	717630	544883	-	-	-
Wafp004334	N-Feruloyltyramine 4'-glucoside	Alkaloids	Phenolamine	C24H29NO9	476.2	177.05	475.184	[M+H]+	3	-	-	327885	353741	354438	542563	502836	371142	535225	562089	610031	351180	293677	211029	343513	260825	343382	177529	229779	166367	345480	302676	289033	-	-	-
PDP151716	Herbacetin 3-glucoside*	Flavonoids	Flavonols	C21H20O12	465.1	303.05	464.096	[M+H]+	3	-	-	1.12829e+06	1.15199e+06	710475	399342	465416	290732	254242	172794	176981	155599	276632	174868	158085	183715	233570	226485	103144	158621	310019	328029	396046	-	-	-
Lmjp101403	3ξ-(1ξ-Hydroxyethyl)-7-hydroxy-1-isobenzofuranone	Others	Others	C10H10O4	195.07	117.03	194.058	[M+H]+	1	-	-	2.20535e+07	2.36846e+07	2.46349e+07	438235	386684	476585	936645	667287	802839	395244	500474	392139	516931	501519	741534	678447	521676	521775	2.27984e+06	2.25581e+06	1.78351e+06	-	-	-
MW0148075	Cys-Trp-His	Amino acids and derivatives	Amino acids and derivatives	C20H24N6O4S1	445.16	383.16	444.158	[M+H]+	3	-	-	532428	560115	679720	281819	273743	553910	736805	757459	508030	694915	681793	937310	410237	749919	412885	438059	456803	491140	456965	491186	752879	-	-	-
MW0146212	Asp-Met-Tyr	Amino acids and derivatives	Amino acids and derivatives	C18H25N3O7S1	428.15	193.06	427.141	[M+H]+	3	-	-	1.93185e+06	1.60238e+06	2.13739e+06	2.68783e+06	2.66415e+06	3.39502e+06	942670	890240	1.51388e+06	3.00736e+06	2.03332e+06	3.61019e+06	2.09689e+06	1.88945e+06	2.06342e+06	1.54448e+06	1.60883e+06	1.60093e+06	2.26152e+06	1.68263e+06	1.7434e+06	-	-	-
MWSmce333	Isoguanosine	Nucleotides and derivatives	Nucleotides and derivatives	C10H13N5O5	284.1	152.06	283.092	[M+H]+	3	1818-71-9	C08432	1.04126e+06	646452	982371	626497	521428	566827	998876	674068	578662	760845	709539	633333	827832	869374	831074	645516	657022	684430	944400	734237	781518	-	C08432	-
pmb0037	Hordenine	Alkaloids	Alkaloids	C10H15NO	166.12	121.06	165.115	[M+H]+	3	539-15-1	C06199	293972	268914	191552	411421	305671	501131	353734	399107	339036	175557	175471	172165	368560	199134	241834	274004	229271	159501	253769	249714	236831	ko00350,ko01100	C06199	-
Zmsp002867	Dihydrocornin*	Terpenoids	Monoterpenoids	C17H26O10	391.16	179.07	390.153	[M+H]+	3	51847-91-7	-	2.20681e+06	3.02156e+06	3.72537e+06	2.12049e+06	1.5605e+06	3.20877e+06	2.69033e+06	2.05762e+06	2.57769e+06	3.75816e+06	4.12677e+06	4.11324e+06	1.98883e+06	2.29368e+06	2.10203e+06	2.06811e+06	2.16354e+06	2.39236e+06	1.95386e+06	2.07287e+06	1.72343e+06	-	-	-
MWS2042	N-Cyclohexylformamide	Alkaloids	Alkaloids	C7H13NO	128.11	55.05	127.1	[M+H]+	3	766-93-8	C11519	1.27362e+06	1.29143e+06	1.19175e+06	1.16944e+06	1.17277e+06	1.06878e+06	1.14503e+06	1.3264e+06	1.13195e+06	416407	500193	409536	1.14601e+06	1.30867e+06	967026	789749	842303	796654	287958	429523	281635	-	C11519	-
Zmmp003443	γ-Glu-Trp*	Amino acids and derivatives	Amino acids and derivatives	C16H19N3O5	334.14	188.07	333.132	[M+H]+	1	66471-20-3	-	9.94134e+06	9.82727e+06	1.21856e+07	3.74732e+06	4.45044e+06	5.1929e+06	2.75388e+06	2.55272e+06	2.79732e+06	1.62265e+06	1.70388e+06	1.77342e+06	1.97801e+06	2.64182e+06	2.38884e+06	3.68088e+06	4.14406e+06	3.70612e+06	4.41891e+06	2.52466e+06	4.14182e+06	-	-	-
mws1587	L-Norleucine*	Amino acids and derivatives	Amino acids and derivatives	C6H13NO2	132.1	86.1	131.095	[M+H]+	1	327-57-1	C01933	5.78058e+07	5.86839e+07	5.95171e+07	7.5201e+07	6.58715e+07	7.70322e+07	5.73628e+07	6.24628e+07	5.94353e+07	7.87054e+07	7.95566e+07	8.05721e+07	5.6571e+07	6.26268e+07	6.903e+07	5.3395e+07	5.00863e+07	5.32492e+07	5.8034e+07	5.34362e+07	5.44812e+07	-	C01933	-
pmp001198	6-Deoxyfagomine	Alkaloids	Piperidine alkaloids	C6H13NO2	132.1	57.03	131.095	[M+H]+	3	197449-09-5	-	1.33233e+06	1.5796e+06	1.17856e+06	1.88159e+06	1.47879e+06	1.78688e+06	1.41093e+06	1.64357e+06	1.44825e+06	1.76199e+06	1.8658e+06	1.72577e+06	1.37619e+06	1.37246e+06	1.61606e+06	1.39267e+06	1.2728e+06	1.36458e+06	1.35375e+06	1.25218e+06	1.35831e+06	-	-	-
Lmtp003948	3',5',5,7-Tetrahydroxy-4'-methoxyflavanone-3'-O-glucoside	Flavonoids	Flavanones	C22H24O12	481.13	319.05	480.127	[M+H]+	3	-	-	349894	274410	205689	329105	404662	145445	102415	197955	143859	228341	296409	400027	183777	116586	196220	311478	217594	214018	214713	204344	202983	-	-	-
Walbp10476	trans-11-Icosenamide	Lipids	Free fatty acids	C20H39NO	310.31	69.07	309.303	[M+H]+	1	-	-	1.08948e+06	1.06504e+06	992419	533595	507392	390773	552899	936516	1.21356e+06	737161	2.00665e+06	3.5888e+06	600699	2.70439e+06	948779	1.22567e+06	1.80891e+06	5.17406e+06	686551	710432	680103	-	-	-
MW0145572	Arg-Val-Ser	Amino acids and derivatives	Amino acids and derivatives	C14H28N6O5	361.22	273.13	360.212	[M+H]+	3	-	-	251761	281969	283923	227461	237455	430057	171142	213655	215511	133557	126638	139253	147439	171883	137827	140343	119502	131118	291600	173078	262283	-	-	-
MWS201384	Arg-Gly	Amino acids and derivatives	Amino acids and derivatives	C8H17N5O3	232.14	70.07	231.133	[M+H]+	3	108347-93-9	-	667608	785741	647472	623927	548219	527900	499484	505360	466430	481176	562876	528988	439567	484822	499583	437286	450070	502736	505446	489531	407271	-	-	-
Zahp013600	Octadec-2-enamide*	Alkaloids	Alkaloids	C18H35NO	282.28	69.07	281.272	[M+H]+	1	-	-	5.82924e+06	6.51037e+06	5.93536e+06	3.78313e+06	2.47949e+06	2.80003e+06	2.33755e+06	6.28291e+06	4.83214e+06	3.48512e+06	2.93497e+06	2.71366e+06	2.78401e+06	2.53727e+06	5.7284e+06	5.65681e+06	8.98047e+06	7.92402e+06	1.67165e+06	1.80916e+06	1.72713e+06	-	-	-
WaYp007695	2-Aminooctadecane-1,16,18,18-tetraol	Lipids	Sphingolipids	C18H39NO4	334.3	242.25	333.288	[M+H]+	2	-	-	637019	848343	765230	675176	783836	727969	625736	835878	691111	1.05312e+06	1.67278e+06	1.48725e+06	1.01965e+06	769079	798643	553152	604806	948643	978980	1.10968e+06	1.04966e+06	-	-	-
Lkmp122408	Malonyl byzantionoside A*	Terpenoids	Sesquiterpenoids	C22H32O10	457.21	133.1	456.2	[M+H]+	3	-	-	264421	315484	312650	137403	86756	86781.4	49303.7	84537.7	47866.5	113229	106114	181335	97491.3	231438	125858	105084	99088	150197	104123	82403.8	169127	-	-	-
PDP018262	(2-aminoethoxy)[2-hydroxy-3-(octadeca-9,12,15-trienoyloxy)propoxy]phosphinic acid	Others	Others	C23H42NO7P	476.28	335.25	475.27	[M+H]+	3	-	-	301995	335553	267547	231309	187559	272945	197501	227196	164634	203993	214903	203486	149014	151577	177901	202554	111735	222956	216129	156052	213799	-	-	-
PDP228722	[(3r,4r,6r)-4,6-diethyl-6-[(1e,4r,5e)-4-ethyl-2-methylocta-1,5-dien-1-yl]-1,2-dioxan-3-yl]acetic acid	Organic acids	Organic acids	C21H36O4	353.27	261.22	352.261	[M+H]+	3	-	-	2.6369e+06	2.8774e+06	2.75591e+06	2.91091e+06	2.62713e+06	2.68892e+06	2.33984e+06	2.5812e+06	2.19399e+06	2.84778e+06	2.78294e+06	2.63822e+06	2.57035e+06	2.50876e+06	2.52753e+06	2.52127e+06	2.29954e+06	2.53603e+06	2.20907e+06	2.4191e+06	2.24774e+06	-	-	-
Qatp005824	Costunolide Diepoxide	Terpenoids	Sesquiterpenoids	C15H20O4	265.14	143.09	264.136	[M+H]+	1	-	-	73160	86948.7	70267.7	73062.5	72149.7	76744.7	112707	110118	131044	108105	113699	104401	133242	112131	144939	118230	115419	122220	71091.3	55804.1	66852.5	-	-	-
Qmqp101736	Sessilifol O	Terpenoids	Sesquiterpenoids	C19H32O3	309.24	179.14	308.235	[M+H]+	3	-	-	128519	105505	113493	84107.9	78696.4	63386.3	105362	79425.1	83282.8	160248	170981	135426	99522.5	131940	164043	59057.7	79665.7	72347	91837.1	76664.5	69266.6	-	-	-
Wbhp008068	(1R,4aS,4bR,7R,8R,8aR,9S,10aR)-7-ethenyl-8,8a,9-trihydroxy-1,4a,7-trimethyl-2,3,4,4b,5,6,8,9,10,10a-decahydrophenanthrene-1-carboxylic acid	Terpenoids	Terpene	C20H32O5	353.23	353.23	352.225	[M+H]+	3	-	-	2.79427e+06	2.91167e+06	2.87176e+06	983882	952870	1.07502e+06	967760	1.2416e+06	893669	1.14211e+06	1.3634e+06	1.5646e+06	1.25064e+06	1.34352e+06	1.44416e+06	846091	657664	796740	972070	1.18061e+06	985935	-	-	-
pmd0146	LysoPC 20:2(2n isomer)	Lipids	LPC	C28H54NO7P	548.37	184.07	547.364	[M+H]+	3	-	-	249874	247454	214582	179883	217325	247640	181741	203682	142844	192074	134836	165776	161725	177603	189478	120206	124805	174965	212000	169542	129880	-	-	-
WapTKC039761	4,10,14-Aromadendranetriol 10,14-Isopropylidene	Terpenoids	Sesquiterpenoids	C18H30O3	295.23	81.07	294.219	[M+H]+	3	939774-26-2	-	2.90509e+06	2.80819e+06	2.82735e+06	2.99263e+06	2.32965e+06	2.77444e+06	4.70471e+06	5.43766e+06	4.5895e+06	4.46176e+06	4.44952e+06	4.26428e+06	5.61572e+06	6.19074e+06	5.99829e+06	2.55912e+06	2.47567e+06	2.47491e+06	3.41417e+06	3.56673e+06	3.06003e+06	-	-	-
Hmsp005892	[4]-Shogaol	Phenolic acids	Phenolic acids	C15H20O3	249.14	137.06	248.141	[M+H]+	1	-	-	454978	443037	582336	338354	227616	265671	190335	205120	166586	158843	173231	157667	204330	166059	184568	208497	211233	199753	339761	309541	307352	-	CM01700	MetMap135
WapTKC169139	4-(Hydroxymethyl)-2,4-Dimethyl-3-(3-Methyl-7-Oxoocta-1,3-Dien-1-Yl)Cyclohex-2-En-1-one	Terpenoids	Sesquiterpenoids	C18H26O3	291.2	135.08	290.188	[M+H]+	3	-	-	564947	532586	524980	415885	328163	446794	453725	497844	425942	606592	652955	622113	649881	775094	702589	445909	413882	445102	413243	319317	353277	-	-	-
Zjxp110305	3-Hydroxy-3,7,11-trimethyldodeca-1,6E,10-trien-9-yl isobutyrate	Terpenoids	Sesquiterpenoids	C18H30O3	295.23	179.11	294.219	[M+H]+	3	-	-	1.96821e+06	2.39113e+06	2.5208e+06	1.63729e+06	1.63355e+06	1.6835e+06	2.89841e+06	3.08225e+06	2.66633e+06	3.56169e+06	3.64328e+06	3.1632e+06	3.53675e+06	4.25378e+06	4.51881e+06	2.2362e+06	1.96031e+06	1.70345e+06	2.11543e+06	2.34809e+06	2.18692e+06	-	-	-
Safp001431	5'-Deoxy-5'-fluoroadenosine	Others	Others	C10H12FN5O3	270.11	136.06	269.092	[M+H]+	3	-	-	7.33736e+06	7.69824e+06	7.50614e+06	3.44842e+06	3.30749e+06	3.35257e+06	3.82474e+06	4.36054e+06	3.79506e+06	3.9514e+06	3.83048e+06	3.97757e+06	4.68574e+06	4.75112e+06	4.59376e+06	2.55833e+06	2.49897e+06	2.7767e+06	4.13281e+06	3.93317e+06	3.60972e+06	-	-	-
Wccp001353	(1S,12S,14R)-4-methyl-11-oxa-4-azatetracyclo[8.6.1.01,12.06,17]heptadeca-6(17),7,9,15-tetraen-14-ol	Alkaloids	Alkaloids	C16H19NO2	258.14	84.08	257.142	[M+H]+	3	-	-	2.2636e+06	2.25065e+06	2.3385e+06	2.63684e+06	2.40877e+06	2.70893e+06	1.82246e+06	2.08401e+06	1.96997e+06	805982	803547	830133	1.14558e+06	1.24469e+06	1.2348e+06	1.01674e+06	976508	960188	1.36984e+06	1.04634e+06	1.31829e+06	-	-	-
Hmqp005412	12-Hydroxyabietic Acid	Terpenoids	Ditepenoids	C20H30O3	319.22	319.22	318.219	[M+H]+	3	3484-61-5	-	1.23373e+06	1.21439e+06	1.21308e+06	768756	481956	641966	549929	449363	615003	665871	574724	608154	595649	719287	747791	393760	541447	380138	528067	545728	576483	-	-	-
Zbsp010319	[6]-Gingerdiol 5-acetate	Phenolic acids	Phenolic acids	C19H30O5	339.21	137.06	338.209	[M+H]+	3	143519-16-8	-	139604	120886	143928	129302	122620	91367.8	109891	159208	150203	133739	146680	135346	174650	150066	168085	138056	122511	127276	95354.7	112503	139684	-	CM01720	MetMap135
pme2816	4-Oxoretinol	Others	Vitamin	C20H28O2	301.22	209.2	300.209	[M+H]+	3	62702-55-0	C16683	160239	172423	197407	149602	76071.2	320600	201868	217680	85811.9	56523.9	38737	44270	211833	194715	193814	101807	192520	135097	50730.3	56837.9	63170.2	-	C16683	-
Walbp07873	12-Oxo phytodienoic acid	Lipids	Free fatty acids	C18H28O3	293.21	81.07	292.204	[M+H]+	1	67204-66-4	-	906398	960314	915632	902776	878913	902722	1.51957e+06	1.55091e+06	1.49847e+06	669096	866450	895350	1.12094e+06	1.17185e+06	1.30531e+06	906379	731857	836258	891492	860627	890834	-	-	-
Walp008102	2-Aminooctadecane-1,4-diol	Lipids	Sphingolipids	C18H39NO2	302.31	88.08	301.298	[M+H]+	1	-	-	2.49379e+06	2.61133e+06	2.53247e+06	2.47677e+06	2.54845e+06	2.48916e+06	2.49878e+06	2.25828e+06	2.63106e+06	2.77416e+06	2.78709e+06	2.47866e+06	1.85976e+06	2.36174e+06	2.10706e+06	2.67936e+06	3.02061e+06	2.48649e+06	4.35341e+06	4.6692e+06	4.64675e+06	-	-	-
Zbzp007397	5,6,7,7a-tetrahydro-4,4,7a-trimethyl-2(4H)-benzofuranone*	Others	Others	C11H16O2	181.12	135.12	180.115	[M+H]+	1	15356-74-8	-	351112	372097	330599	412230	382590	381529	375342	412015	384957	318868	287544	266693	329029	292079	292856	329167	278931	242532	279153	266544	315213	-	-	-
WapTKC170805	7-(3-hydroxyprop-1-en-2-yl)-4a-methyl-3,4,5,6,7,8-hexahydro-2H-naphthalene-1-carbaldehyde	Terpenoids	Sesquiterpenoids	C15H22O2	235.17	67.05	234.162	[M+H]+	3	-	-	177259	178169	186501	182133	167714	179095	166772	116668	181464	176643	198831	150374	151253	165668	156212	178229	172099	208977	183713	137227	159756	-	-	-
WapTKC095123	(4E,6E,11Z,13Z)-Hexadeca-4,6,11,13-Tetraen-1-ol	Others	Others	C16H26O	235.21	81.07	234.198	[M+H]+	3	-	-	515723	509520	480957	427616	408363	439520	454337	453766	446201	1.01018e+06	1.02487e+06	947905	671886	683963	675157	595848	613465	582307	474588	501770	502840	-	-	-
WapTKC036201	2-Hydroxy-1(10)-Aromadendren-14-al*	Terpenoids	Sesquiterpenoids	C15H22O2	235.17	177.13	234.162	[M+H]+	2	1613041-80-7	-	95586.8	89101	127442	114358	77847.6	85690	81828.9	84247.9	69630.4	66423.4	65548	62857.8	65255.5	60046.5	59265.1	160473	160539	166707	77220.4	94586.9	80925.7	-	-	-
Wcfp001744	N-Methyl-2-pyrrolidinone	Others	Others	C5H9NO	100.08	58.03	99.0684	[M+H]+	3	872-50-4	C11118	1.76898e+07	1.68478e+07	1.583e+07	2.04585e+07	1.39409e+07	1.67425e+07	1.48564e+07	1.74323e+07	1.57188e+07	8.06606e+06	7.39406e+06	5.39201e+06	1.31837e+07	1.53135e+07	1.80758e+07	1.6678e+07	1.58691e+07	1.56571e+07	3.55314e+06	4.17108e+06	3.36892e+06	-	C11118	-
Waqkp07331	1-g-Linoleoyl-glycerol*	Lipids	Glycerol ester	C21H38O4	355.29	263.24	354.277	[M+H]+	1	-	-	1.33616e+06	1.03225e+06	1.08767e+06	1.09264e+06	631433	922052	510370	654528	548508	685298	511807	617945	668856	616551	789103	392768	336087	587952	631119	723596	487731	-	-	-
MWSmce389	beta-Asarone*	Others	Others	C12H16O3	209.12	179.07	208.11	[M+H]+	1	2883-98-9	C10430	6.16326e+06	5.8148e+06	6.14261e+06	5.36027e+06	6.02729e+06	6.51694e+06	9.46504e+06	7.55208e+06	7.86617e+06	4.57671e+06	4.68688e+06	3.94175e+06	4.71441e+06	4.6951e+06	4.95943e+06	7.97593e+06	7.71204e+06	6.88648e+06	3.59853e+06	3.96487e+06	3.83975e+06	-	C10430	-
pmb2319	LysoPC 15:0*	Lipids	LPC	C23H48NO7P	482.32	184.07	481.317	[M+H]+	1	108273-89-8	-	5.05958e+06	5.35626e+06	5.17872e+06	4.16384e+06	3.78639e+06	3.85736e+06	3.58952e+06	4.01176e+06	3.70595e+06	5.33274e+06	5.2459e+06	4.78585e+06	4.31654e+06	4.54382e+06	4.31093e+06	2.99853e+06	2.64058e+06	2.9132e+06	3.54012e+06	3.45596e+06	3.69346e+06	-	-	-
Lmxp006440	2-Palmitoylglycerol*	Lipids	Glycerol ester	C19H38O4	331.28	313.27	330.277	[M+H]+	1	23470-00-0	-	49015.6	43139.8	33671.3	31358.1	48931.2	27890.9	26437.2	36688.7	39876.7	26186	24181.5	25430.4	33638.5	42370.4	41945.1	28661	43784.7	41507.5	23104.5	37949.7	29966.1	-	-	-
Zbqp000676	3-(triazan-2-yl)propyl L-prolinate	Amino acids and derivatives	Amino acids and derivatives	C8H18N4O2	203.15	116.07	202.143	[M+H]+	1	-	-	1.28008e+07	1.41386e+07	1.56628e+07	1.20073e+07	1.15417e+07	1.3698e+07	1.00812e+07	9.09475e+06	1.09714e+07	1.02471e+07	1.01412e+07	9.80323e+06	9.08789e+06	9.85042e+06	1.01513e+07	9.27923e+06	8.1879e+06	9.27651e+06	9.54309e+06	1.18405e+07	9.02115e+06	-	-	-
PDP144627	4-(acetyloxy)-2-(6-amino-9H-purin-9-yl)-5-(hydroxymethyl)oxolan-3-yl acetate	Others	Others	C14H17N5O6	374.09	136.06	351.118	[M+Na]+	3	-	-	2.1781e+06	1.92347e+06	1.64061e+06	2.49848e+06	1.49015e+06	2.11424e+06	1.00794e+06	1.59557e+06	957660	3.66151e+06	4.04591e+06	3.76586e+06	3.38763e+06	5.31797e+06	6.2301e+06	1.56554e+06	1.50046e+06	1.40534e+06	1.04722e+06	1.17986e+06	1.13789e+06	-	-	-
Wagp001741	N-(gamma-L-glutamyl)tyramine O-glucoside	Amino acids and derivatives	Amino acids and derivatives	C19H28N2O9	429.19	267.14	428.18	[M+H]+	3	-	-	1.05918e+06	1.17846e+06	1.12937e+06	682881	452577	491121	716999	646128	781389	546177	533569	460791	652291	714993	614614	1.07088e+06	913809	977991	545152	533103	659750	-	-	-
Wcdp010432	Linoleamide	Lipids	Free fatty acids	C18H33NO	280.26	245.23	279.256	[M+H]+	1	3999-01-7	-	278153	280369	272058	172182	102934	117350	135044	342961	241451	190537	187867	214329	117980	145185	274040	260910	499035	570926	88419.6	103363	100817	-	-	-
WapTKC167236	4-[3-(4,8-Dimethyl-3,7-Nonadienyl)-3-Methyloxiranyl]-2-Butanone	Terpenoids	Ditepenoids	C18H30O2	279.23	81.07	278.225	[M+H]+	3	115028-53-0	-	2.52297e+06	2.5672e+06	1.93137e+06	2.52426e+06	2.11264e+06	2.53135e+06	1.91106e+06	1.66078e+06	1.80912e+06	2.86763e+06	2.80818e+06	2.51974e+06	2.03858e+06	1.98231e+06	2.08288e+06	2.18217e+06	2.09796e+06	2.08661e+06	1.78894e+06	2.01671e+06	1.53242e+06	-	-	-
MA10012327	Sphingosine	Lipids	Sphingolipids	C18H37NO2	300.29	60.04	299.282	[M+H]+	3	123-78-4	C00319	357022	184338	283559	136422	199192	132908	147314	125659	147030	234627	224433	239911	224070	151363	140618	168540	174856	163999	272775	297055	278294	ko00600,ko01100	C00319	-
WapTKC002543	Ent-14,15-Dinor-3-Cleroden-3-one*	Terpenoids	Ditepenoids	C18H30O	263.24	81.07	262.23	[M+H]+	3	130466-21-6	-	7.3108e+06	7.48118e+06	9.01642e+06	5.13544e+06	4.72287e+06	5.10879e+06	4.88035e+06	5.40338e+06	4.56132e+06	7.31489e+06	7.19846e+06	5.54484e+06	5.16497e+06	6.81047e+06	6.07536e+06	3.99692e+06	3.16993e+06	4.52858e+06	5.16611e+06	4.82336e+06	5.9211e+06	-	-	-
pmp001187	1-(Dihydroxyphenyl)-N2,N3-bis(4-hydroxyphenethyl)-(5-8)-dimethoxy-1,2dihydronaphthalene-2,3-dicarboxamide	Alkaloids	Phenolamine	C36H36N2O8	625.25	460.2	624.247	[M+H]+	1	-	-	5.02268e+06	5.11719e+06	5.15555e+06	1.60581e+06	1.22407e+06	2.26202e+06	2.36174e+06	2.75437e+06	2.64651e+06	2.02824e+06	2.10333e+06	1.65476e+06	622965	883765	934935	3.77207e+06	2.96106e+06	2.68648e+06	1.94448e+06	1.96763e+06	1.9628e+06	-	-	-
pmd0130	LysoPC 14:0	Lipids	LPC	C22H46NO7P	468.31	184.07	467.301	[M+H]+	1	20559-16-4	-	211870	187409	231425	182524	219439	188852	107576	120234	70531.9	179946	196426	179382	183121	197633	171340	120062	105216	130294	147580	139359	111773	-	-	-
Qmqp101733	3β-Hydroxy-15-nor14-oxo-8(17),12-labdadien-14-a	Terpenoids	Sesquiterpenoids	C19H30O2	291.23	93.07	290.225	[M+H]+	3	-	-	300743	297382	297554	365445	368917	361044	267690	279989	245894	323189	285255	243267	276063	302782	305357	294759	260406	232882	182953	223981	220671	-	-	-
PDP060499	Phosphatidylcholine lyso 15:0	Organic acids	Organic acids	C23H48NO7P	482.32	184.07	481.317	[M+H]+	2	17364-10-2	-	5.97306e+06	6.24762e+06	5.96708e+06	4.54234e+06	4.46844e+06	4.4749e+06	3.83311e+06	4.34464e+06	4.19984e+06	5.85135e+06	5.52396e+06	5.65411e+06	4.8829e+06	4.94636e+06	4.89455e+06	3.17129e+06	3.1975e+06	3.29918e+06	4.07102e+06	4.10138e+06	3.80037e+06	-	-	-
PDP054513	(2-{[(2s)-2-hydroxy-3-[(2-methoxyhexadec-4-en-1-yl)oxy]propyl phosphonato]oxy}ethyl)trimethylazanium	Organic acids	Organic acids	C25H52NO7P	510.35	184.07	509.348	[M+H]+	3	-	-	3.80129e+06	3.61995e+06	3.69638e+06	2.58643e+06	2.4668e+06	2.29402e+06	2.57482e+06	2.64172e+06	2.26895e+06	1.70666e+06	1.68543e+06	1.78378e+06	2.00602e+06	2.02409e+06	2.02861e+06	1.56986e+06	1.35495e+06	1.56546e+06	2.15005e+06	2.19212e+06	2.1231e+06	-	-	-
Wdtp007414	Ethyl (+)-(S)-2-hydroxy-3-[(4'-hydroxybenzyl) sulfide]propionate	Others	Others	C12H16O4S	257.08	225.05	256.077	[M+H]+	1	-	-	1.62335e+07	1.73985e+07	1.67292e+07	1.26331e+06	546907	363861	1.67411e+07	2.79361e+07	1.97666e+07	1.36235e+06	1.3273e+06	1.17676e+06	1.30359e+06	875290	2.81647e+06	1.29793e+06	1.00895e+06	1.33979e+06	7.56932e+06	8.28051e+06	7.88501e+06	-	-	-
Lmlp004754	2-Glucosyloxy-4-hydroxybenzeneacetonitrile	Alkaloids	Alkaloids	C14H17NO7	312.11	294.21	311.101	[M+H]+	3	156368-84-2	-	1.31728e+06	1.35186e+06	1.32705e+06	1.27197e+06	1.0075e+06	1.16336e+06	1.71909e+06	1.52881e+06	1.39094e+06	2.45712e+06	2.37486e+06	2.06529e+06	2.30779e+06	2.07952e+06	2.45431e+06	1.12902e+06	918603	1.12618e+06	1.8231e+06	1.44408e+06	1.63254e+06	-	-	-
pmd0160	LysoPE 16:0(2n isomer)	Lipids	LPE	C21H44NO7P	454.29	313.27	453.286	[M+H]+	3	-	-	2.07311e+07	2.02868e+07	1.83523e+07	1.15176e+07	1.02264e+07	1.28036e+07	1.49062e+07	1.43439e+07	1.49492e+07	1.49277e+07	1.45681e+07	1.47842e+07	1.49654e+07	1.16874e+07	1.307e+07	9.50756e+06	8.41132e+06	9.46806e+06	1.08067e+07	1.20315e+07	1.22099e+07	-	-	-
PDP274850	(2-aminoethoxy)({2-hydroxy-3-[(11E)-octadec-11-enoyloxy]propoxy})phosphinic acid	Others	Others	C23H46NO7P	480.31	339.3	479.301	[M+H]+	3	-	-	665786	763776	927519	343175	494296	511421	799331	621216	686008	1.13281e+06	959520	927851	810952	905212	649903	426023	394706	350844	376922	558983	481732	-	-	-
Zbsp010536	Methyl-[8]-gingerol	Phenolic acids	Phenolic acids	C20H32O4	337.25	137.06	336.23	[M+H]+	3	-	-	1.6679e+06	1.60876e+06	1.50148e+06	943444	708649	957065	1.17891e+06	1.13617e+06	1.07469e+06	1.0315e+06	1.07581e+06	1.07304e+06	1.3574e+06	1.5428e+06	1.49082e+06	759215	622946	787464	1.14743e+06	1.16401e+06	1.04093e+06	-	CM01718	MetMap135
MWSslk097	Dimethyl phthalate	Phenolic acids	Phenolic acids	C10H10O4	195.06	163.04	194.058	[M+H]+	3	131-11-3	C11233	2.11551e+06	1.89997e+06	2.19659e+06	2.37601e+06	2.02939e+06	2.23228e+06	1.87151e+06	2.21227e+06	1.63831e+06	835780	793464	779202	1.64839e+06	2.23272e+06	1.53599e+06	1.87272e+06	1.80556e+06	1.60746e+06	644228	537117	609488	-	C11233	MetMap157
PDP076934	(5S,6R)-5-methyl-6-(3-oxobutyl)cyclohept-2-en-1-one	Terpenoids	Sesquiterpenoids	C12H18O2	195.14	163.04	194.131	[M+H]+	1	-	-	1.88138e+06	1.98276e+06	2.16757e+06	1.78439e+06	1.89417e+06	2.26193e+06	1.69829e+06	2.19572e+06	1.64212e+06	809573	734480	702453	1.63641e+06	1.80587e+06	1.88862e+06	1.57566e+06	1.5072e+06	1.45321e+06	712107	668345	627021	-	-	-
WapTKC042658	1,3(15),10-Bisabolatrien-12-al	Terpenoids	Sesquiterpenoids	C15H22O	219.17	159.12	218.167	[M+H]+	3	71939-69-0	-	312039	265445	247202	413650	432943	433575	554594	636267	542694	277469	306538	235972	365924	296835	353166	404022	350884	373968	346855	340068	310975	-	-	-
Hmsp004517	[4]-Gingerol	Phenolic acids	Phenolic acids	C15H22O4	267.15	137.06	266.152	[M+H]+	3	77398-90-4	-	410646	384718	385587	446546	355985	329606	324779	352132	345290	431732	421568	360929	383852	387352	340202	445198	382549	359172	349154	380361	350864	-	CM01702	MetMap135
Walbp06501	C16 phytosphingosine	Lipids	Sphingolipids	C16H35NO3	290.27	242.25	289.262	[M+H]+	2	-	-	1.33556e+06	1.30725e+06	1.3282e+06	1.20146e+06	1.21586e+06	1.17794e+06	1.16411e+06	1.43496e+06	1.17463e+06	1.51673e+06	2.65303e+06	2.33041e+06	1.49825e+06	1.09164e+06	1.22354e+06	1.03553e+06	1.05646e+06	1.5157e+06	1.62712e+06	1.65259e+06	1.6806e+06	-	-	-
PDP239506	Phosphatidylcholine lyso 18:1	Organic acids	Organic acids	C26H52NO7P	522.36	184.07	521.348	[M+H]+	3	-	-	6.7869e+06	6.63109e+06	6.87271e+06	6.13431e+06	5.14553e+06	5.66322e+06	1.11928e+07	1.13338e+07	1.05192e+07	9.41426e+06	9.02625e+06	1.00293e+07	1.36491e+07	1.26875e+07	1.34639e+07	8.79587e+06	6.06715e+06	7.29627e+06	7.50852e+06	7.61928e+06	7.3262e+06	-	-	-
Walbp08560	3,5-di-tert-Butyl-4-hydroxyacetophenone	Others	Ketone compounds	C16H24O2	249.18	193.13	248.178	[M+H]+	1	14035-33-7	-	925817	944978	903294	985534	817436	974147	794697	854799	801966	611835	702371	495320	656369	841533	797320	770233	827832	750280	503909	523469	505366	-	-	-
Zbmp011350	4-Hydroxyderricin	Flavonoids	Chalcones	C21H22O4	339.16	283.1	338.152	[M+H]+	3	55912-03-3	-	1.24299e+06	1.19382e+06	1.18181e+06	1.56776e+06	1.6316e+06	1.65297e+06	1.60638e+06	1.40712e+06	1.22518e+06	913715	920997	833078	1.5749e+06	1.71299e+06	1.57473e+06	1.44681e+06	1.19447e+06	1.48743e+06	839211	823103	706040	-	-	-
Wcgp011616	albicanylacetate	Terpenoids	Sesquiterpenoids	C17H28O2	265.22	81.07	264.209	[M+H]+	3	-	-	817501	749919	907961	848583	830056	840685	1.23161e+06	1.06501e+06	1.08625e+06	1.56729e+06	1.47276e+06	1.48582e+06	1.51819e+06	1.93142e+06	1.96365e+06	1.17549e+06	948263	1.07901e+06	851479	908485	913826	-	-	-
MWSslk086	Ambroxide	Terpenoids	Ditepenoids	C16H28O	237.22	81.07	236.214	[M+H]+	3	6790-58-5	-	139115	127542	133337	102149	73523	90618.5	88379.5	93462.4	105934	173110	122583	139570	145381	144317	111560	120057	87136	107612	92588.5	97025.9	93004.6	-	-	-
Zjyp110109	oxyphyllone F	Terpenoids	Sesquiterpenoids	C11H16O2	181.12	121.1	180.115	[M+H]+	3	-	-	219892	231422	224552	280963	223424	321315	304970	351560	256442	166565	142505	147849	182236	237502	236747	232540	177408	211063	139127	154527	132389	-	-	-
WapTKC002568	methyl 1,4a-dimethyl-6-methylidene-5-(3-oxobutyl)-3,4,5,7,8,8a-hexahydro-2H-naphthalene-1-carboxylate	Terpenoids	Ditepenoids	C19H30O3	307.23	149.09	306.219	[M+H]+	3	58964-78-6	-	104781	60200.8	56157.2	71636.4	38652.5	60019.9	55775.4	77012.4	65964.8	60929.9	75573.8	57620.4	49934.6	92381.3	63761.6	65137.1	61711.8	67021.5	54734.5	47567.8	39665.7	-	-	-
Zken00392	1-(9Z-octadecenoyl)-sn-glycero-3-phosphocholine	Lipids	LPC	C26H52NO7P	544.34	485.26	521.348	[M+Na]+	1	-	-	452291	527161	665992	336682	339699	480957	559755	395622	590531	845728	740313	751777	725952	712041	340087	549582	390193	416723	456182	397016	572631	-	-	-
Lmbp015047	Ergosta-4,6,8(14),22-Tetraene-3-One	Terpenoids	Triterpene	C28H40O	393.32	281.19	392.308	[M+H]+	3	-	-	96766.9	68030.4	71127.3	78974.9	64996.2	69111.9	64779.5	66150.4	74030.6	68831.2	68230.4	53446.2	65102.8	75799	77164.1	70018.9	69003.2	68963.4	74217.5	71774.4	66481.9	-	-	-
Lmhp009464	LysoPE 17:1(2n isomer)*	Lipids	LPE	C22H44NO7P	466.29	325.27	465.286	[M+H]+	1	-	-	270032	248294	220495	312449	307277	267858	452742	256124	282715	251594	205057	265950	911825	896385	1.15409e+06	61190.3	77419	140527	250578	304025	265354	-	-	-
MWSslk100	Diphenylamine	Alkaloids	Alkaloids	C12H11N	170.1	93.06	169.089	[M+H]+	3	122-39-4	C11016	128469	144180	131063	275270	236270	295301	295259	336533	309187	173678	172793	138127	247146	241966	247472	221913	202370	435759	180010	162739	146478	-	C11016	-
Latp009929	6α,10α-Dihydroxy-1-oxoeremophila-7(11),8(9)-dien-12,8-olide	Terpenoids	Sesquiterpenoids	C15H18O5	279.12	149.02	278.115	[M+H]+	3	-	-	9.99799e+06	9.09079e+06	9.35997e+06	1.32328e+07	8.54143e+06	1.3821e+07	7.64872e+06	6.27782e+06	8.50434e+06	9.04255e+06	1.01728e+07	9.40694e+06	8.6149e+06	1.17559e+07	1.00234e+07	9.30175e+06	9.75216e+06	1.13705e+07	8.22084e+06	9.16878e+06	7.60918e+06	-	-	-
pmd0147	LysoPC 20:2	Lipids	LPC	C28H54NO7P	548.37	184.07	547.364	[M+H]+	3	-	-	205932	255553	246833	241272	173314	235736	133092	161480	137967	210827	160704	124846	167552	161481	174418	139287	140174	182357	158169	172310	144575	-	-	-
Latp011219	3,5-Dimethyl-2,3-dihydrobenzofuran	Others	Others	C10H12O	149.1	121.06	148.088	[M+H]+	3	-	-	674789	721756	637623	788211	635339	962041	603670	671337	625598	517901	409378	414733	556992	574799	535824	692082	691299	827876	543309	626726	630712	-	-	-
Wcdp009119	Octadeca-9,12,15-trienoic acid	Lipids	Free fatty acids	C18H30O2	279.23	81.07	278.225	[M+H]+	1	28290-79-1	-	565666	592427	542002	619931	616977	590445	823504	729253	760412	766593	846579	772114	836224	897792	997511	681157	680148	690512	481063	563703	608672	-	-	-
PD0899195	(2E,4E,6E)-dodeca-2,4,6-trienoic acid	Lipids	Free fatty acids	C12H18O2	195.14	81.07	194.131	[M+H]+	2	-	-	1.86805e+06	1.74841e+06	1.72117e+06	2.03361e+06	1.72368e+06	1.76045e+06	2.9464e+06	3.0726e+06	2.8e+06	2.54586e+06	2.7266e+06	2.37941e+06	3.26291e+06	3.62872e+06	3.79207e+06	1.32415e+06	1.53904e+06	1.54227e+06	1.88009e+06	1.98594e+06	1.76996e+06	-	-	-
Wcdp007645	9-Oxo-10,12-Octadecadienoic Acid	Lipids	Free fatty acids	C18H30O3	295.23	151.11	294.219	[M+H]+	1	54665-32-6	-	3.82476e+06	4.05676e+06	3.97791e+06	3.69241e+06	3.35105e+06	3.29293e+06	4.6215e+06	5.70691e+06	5.33195e+06	7.32167e+06	6.00096e+06	5.92285e+06	7.1173e+06	7.85821e+06	7.26605e+06	3.35246e+06	3.12454e+06	3.30516e+06	4.93013e+06	4.83908e+06	4.27067e+06	-	-	-
Zbkp004942	Dodecanamide	Alkaloids	Alkaloids	C12H25NO	200.2	88.07	199.194	[M+H]+	1	-	C13831	265039	268904	270160	605777	220037	502214	492473	760218	240164	214906	223582	174713	222957	333970	520326	346555	332851	310332	183248	225637	168529	-	C13831	-
Rfn010265	Phosphatidylethanolamine lyso 18:2*	Lipids	Free fatty acids	C23H44NO7P	478.29	337.28	477.286	[M+H]+	1	-	-	1.82445e+07	1.4645e+07	1.35098e+07	7.55341e+06	6.58263e+06	5.00252e+06	1.8338e+07	1.9668e+07	2.04133e+07	1.76933e+07	1.94832e+07	1.84289e+07	2.76807e+07	2.42956e+07	2.81882e+07	1.94046e+07	9.70863e+06	1.75588e+07	1.30439e+07	1.46822e+07	1.81492e+07	-	-	-
Rfn08179	(8R,8aS)-8,8a-dimethyl-1,3,4,6,7,8-hexahydronaphthalen-2-one	Others	Ketone compounds	C12H18O	179.14	105.07	178.136	[M+H]+	3	-	-	286636	344469	311397	172220	225547	271139	434090	369535	442800	479329	552172	457814	523811	565581	601619	265091	262805	277592	299294	341694	282983	-	-	-
pmp001284	Monopalmitin*	Lipids	Glycerol ester	C19H38O4	331.28	313.27	330.277	[M+H]+	1	542-44-9	-	30518	35670.2	33177.3	39195.4	26292.4	41360.8	42951.4	47163.1	38863.3	23221.7	40647.3	19592.6	40694.6	38336.2	37870.3	37178.9	38218.8	49581.3	27428.5	38999.4	36990.4	-	-	-
Sasp001236	7-Hydroxy-tryptophan	Amino acids and derivatives	Amino acids and derivatives	C11H12N2O3	221.09	130.06	220.085	[M+H]+	1	-	-	885257	953114	806388	743620	663209	555328	738439	767551	702224	442103	358684	313949	611565	717903	719000	328198	412810	391659	519049	485410	464848	-	-	-
Hmlp000935	Vanillylamine	Alkaloids	Alkaloids	C8H11NO2	154.09	137.06	153.079	[M+H]+	3	1196-92-5	C16666	4.2685e+06	3.8876e+06	3.76501e+06	2.56541e+06	2.21302e+06	2.34038e+06	3.67987e+06	4.1442e+06	3.80053e+06	1.74883e+06	1.69876e+06	1.60258e+06	2.59984e+06	2.82854e+06	3.00099e+06	2.45033e+06	2.27335e+06	2.26388e+06	2.35543e+06	2.31698e+06	2.24697e+06	ko00996,ko01100,ko01110	C16666	-
MWStz025	1-Methoxyindole-3-Carboxylic Acid*	Alkaloids	Plumerane	C10H9NO3	192.06	146.06	191.058	[M+H]+	3	91913-76-7	-	204745	195972	284839	172987	130903	163861	130722	139312	141700	201823	246243	260186	98929.3	92954.9	71582.7	155872	119098	139471	110844	149432	130725	-	-	-
Hmgp006095	Lyciumamide C	Alkaloids	Phenolamine	C28H29O7N	492.2	325.11	491.194	[M+H]+	3	-	-	835457	889158	972289	444486	380419	565066	329425	587541	413732	197842	242525	257826	91135.1	103504	101702	154292	187747	199468	300821	344808	349309	-	-	-
pme0021	L-Phenylalanine	Amino acids and derivatives	Amino acids and derivatives	C9H11NO2	166.09	120.08	165.079	[M+H]+	1	63-91-2	C00079	5.01928e+07	4.55796e+07	4.08124e+07	7.88365e+07	6.64649e+07	7.63878e+07	3.68062e+07	4.01906e+07	3.79489e+07	4.67753e+07	4.17662e+07	4.16524e+07	3.41549e+07	3.80978e+07	3.77547e+07	3.44926e+07	3.14893e+07	3.36128e+07	3.42553e+07	3.7587e+07	3.59199e+07	ko00360,ko00400,ko00460,ko00470,ko00940,ko00960,ko00966,ko00970,ko00996,ko00999,ko01100,ko01110,ko01210,ko01230,ko02010	C00079	-
YC512118	Oleamide	Lipids	Free fatty acids	C18H35NO	282.28	247.24	281.272	[M+H]+	1	301-02-0	C19670	957745	976964	938221	594918	385963	415094	364510	948900	728498	537863	486524	389063	439198	417061	866313	857211	1.40548e+06	1.20525e+06	285693	288365	267518	-	C19670	-
pmf0395	(9Z)-Octadecenoic acid	Lipids	Free fatty acids	C18H34O2	283.26	121.1	282.256	[M+H]+	3	112-80-1	C00712	274424	270313	245729	190390	96393.1	119523	116559	271305	196624	150176	113208	106306	119084	115977	239770	228855	398150	361131	54449.6	81276.4	73250.6	ko00061,ko00073,ko01040	C00712	-
MWS201465	Glu-Phe	Amino acids and derivatives	Amino acids and derivatives	C14H18N2O5	295.13	120.08	294.122	[M+H]+	3	20556-22-3	-	757656	680295	723327	823658	567213	940440	479363	518186	509326	825959	604016	908197	536617	486657	618092	1.02098e+06	841636	1.05943e+06	638244	647023	631199	-	-	-
Hamp012107	Octadecanamide*	Alkaloids	Alkaloids	C18H37NO	284.29	88.08	283.288	[M+H]+	1	124-26-5	C13846	1.2603e+06	1.273e+06	1.15938e+06	818484	805516	832446	922558	1.22568e+06	1.2713e+06	810794	783606	675090	674392	719595	1.23176e+06	1.20304e+06	1.25888e+06	1.25094e+06	560101	602078	581524	-	C13846	-
Lmhp010099	LysoPC 22:5	Lipids	LPC	C30H52NO7P	570.36	184.07	569.348	[M+H]+	3	-	-	74993.5	76985.2	83878.2	286497	262408	259096	215682	249470	153434	251941	207877	232022	440921	570522	750055	53662.9	97205.7	79858.6	219776	227487	245517	-	-	-
Zbzp011453	Des-O-Methyllasiodiplodin*	Others	Lactones	C16H22O4	279.16	149.03	278.152	[M+H]+	3	32885-82-8	-	1.61589e+07	1.74525e+07	1.07687e+07	2.0114e+07	1.21291e+07	1.51594e+07	1.6113e+07	1.44204e+07	1.5813e+07	1.13447e+07	1.17759e+07	1.40742e+07	1.21991e+07	1.20959e+07	1.33342e+07	1.62212e+07	1.55875e+07	1.82688e+07	1.14609e+07	1.50772e+07	1.57487e+07	-	-	-
MWS1743	alpha-hexylcinnamaldehyde	Phenolic acids	Phenolic acids	C15H20O	217.16	129.07	216.151	[M+H]+	3	101-86-0	-	125309	120797	100413	95709.8	104368	65035.4	65571.1	108183	96292.6	53649.8	71112.9	57515	50582.9	82319.2	71742.1	76504.5	70593.8	73823	31598.4	51270.1	43033	-	CM02624	MetMap166
WapTKC207821	2-isopropyl-3,4,8,9-tetramethyl-5-methylenecyclodeca-3,8-dien-1-ol*	Terpenoids	Sesquiterpenoids	C18H30O	263.24	81.07	262.23	[M+H]+	3	-	-	2.598e+07	2.57901e+07	2.5964e+07	1.32727e+07	1.21828e+07	1.39798e+07	1.03695e+07	1.06924e+07	1.00547e+07	2.19991e+07	1.84848e+07	2.00656e+07	1.71707e+07	1.84239e+07	1.79472e+07	7.85251e+06	8.72769e+06	8.19608e+06	1.3991e+07	1.66208e+07	1.45182e+07	-	-	-
Sadp013780	N,N-Diethyl-m-toluamide	Alkaloids	Alkaloids	C12H17NO	192.14	119.05	191.131	[M+H]+	1	134-62-3	C10935	359143	345885	304773	280019	282919	286863	294841	302403	248410	166479	176659	161469	175759	218467	199453	279100	285496	324523	140776	152170	133075	-	C10935	-
Wdjp011436	Blestriarene B	Others	Others	C30H24O6	481.16	257.08	480.157	[M+H]+	3	127211-03-4	C10248	667898	601110	552609	104358	110966	72730.5	260761	294122	168675	241936	275097	191905	56291.1	74154.8	94046.4	170896	181594	186207	219496	293891	216780	-	C10248	-
mws0983	Oleoylethanolamide	Alkaloids	Alkaloids	C20H39NO2	326.31	62.06	325.298	[M+H]+	3	111-58-0	C20792	91235.7	115296	103186	100623	101826	81913.5	71325.8	76246.8	110961	146570	155238	156532	82612.2	116674	119516	96615.1	79405.8	70166.9	73168.5	76251.2	74330.9	-	C20792	-
PDP271067	(12E)-2-aminooctadec-12-ene-1,3,4-triol	Others	Others	C18H37NO3	316.29	60.04	315.277	[M+H]+	2	-	-	2.31063e+07	2.27388e+07	2.31359e+07	1.08032e+07	1.66519e+07	1.10534e+07	1.28597e+07	1.02702e+07	1.2414e+07	1.97719e+07	1.86543e+07	1.81638e+07	1.71553e+07	1.16776e+07	1.12188e+07	1.31473e+07	1.44495e+07	1.30538e+07	1.86108e+07	1.84812e+07	1.8266e+07	-	-	-
Wcfp008156	8-[3-oxo-2-[(E)-pent-2-enyl]cyclopenten-1-yl]octanoic acid	Others	Others	C18H28O3	293.21	81.07	292.204	[M+H]+	3	-	-	813716	903674	904903	1.14298e+06	1.06639e+06	1.06466e+06	1.45387e+06	1.49735e+06	1.42936e+06	1.20393e+06	956032	951088	1.53516e+06	1.64575e+06	1.61901e+06	779737	864507	867834	1.01275e+06	1.23627e+06	995945	-	-	-
WapTKC012007	13-Methyl-8,11,13-Podocarpatriene-2,3-diol*	Terpenoids	Ditepenoids	C18H26O2	275.2	119.09	274.193	[M+H]+	3	1801444-77-8	-	952561	896462	781360	1.14167e+06	1.08216e+06	1.20557e+06	1.61888e+06	1.4476e+06	1.60902e+06	976381	1.10174e+06	1.02023e+06	1.65686e+06	1.39324e+06	1.56038e+06	778992	917654	1.00695e+06	1.21413e+06	978253	1.04433e+06	-	-	-
Wcdp010180	9,11,13,15-Octadecatetraenal	Others	Aldehyde compounds	C18H28O	261.22	121.1	260.214	[M+H]+	3	148408-16-6	-	568107	542244	680193	557074	547708	524290	525899	592293	474818	601510	601434	471934	550467	562759	472198	540804	535754	614419	499745	567623	543832	-	-	-
Lmtp007267	5,8-Dihydroxy-2-[2-(4'-methoxyphenethyl)]chromone	Others	Chromone	C18H16O5	313.11	121.07	312.1	[M+H]+	3	128922-70-3	-	1.69206e+06	1.84075e+06	1.60296e+06	1.06032e+06	771922	1.39927e+06	1.06401e+06	1.56995e+06	1.10638e+06	860725	727696	563800	270816	473597	361415	1.40798e+06	1.20505e+06	991982	900527	1.03694e+06	919380	-	-	-
PDP295094	(8E,10E,14E)-5,12-dihydroxyicosa-8,10,14-trienoic acid	Others	Others	C20H34O4	339.25	321.24	338.246	[M+H]+	3	-	-	927391	1.00472e+06	935037	1.00449e+06	909567	828075	1.02155e+06	1.0735e+06	1.00553e+06	954237	888270	874555	985473	1.05522e+06	978473	910373	996859	984734	873551	825459	819232	-	-	-
Walp006011	2-Aminotetradecane-1,4-diol	Lipids	Sphingolipids	C14H31NO2	246.24	88.08	245.236	[M+H]+	1	-	-	1.32862e+06	1.45734e+06	1.31956e+06	1.76321e+06	1.48741e+06	1.55289e+06	1.25125e+06	1.30976e+06	1.56016e+06	1.52927e+06	1.52417e+06	1.50412e+06	1.48378e+06	1.38223e+06	1.49024e+06	1.55727e+06	2.12497e+06	1.24029e+06	2.11715e+06	2.33501e+06	2.18624e+06	-	-	-
pmb2260	LysoPC 15:1	Lipids	LPC	C23H46NO7P	480.31	184.07	479.301	[M+H]+	3	-	-	711947	788622	762811	645391	753063	715594	522670	739676	607608	812304	963101	893894	793688	790739	756712	533297	449188	525657	643405	651925	541334	-	-	-
Wcdp010162	1-Monolinolenoyl-Rac-Glycerol*	Lipids	Glycerol ester	C21H36O4	353.27	261.22	352.261	[M+H]+	1	18465-99-1	-	2.72181e+06	2.59915e+06	2.85386e+06	2.48341e+06	2.43635e+06	2.56488e+06	2.03813e+06	2.22524e+06	2.18181e+06	2.68846e+06	2.71417e+06	2.3666e+06	2.6956e+06	2.5152e+06	2.2796e+06	2.32061e+06	2.14104e+06	2.11132e+06	2.07262e+06	2.26088e+06	2.21389e+06	-	-	-
Wdjp007626	2,7-Dihydroxy-4-methoxyphenanthrene	Quinones	PhenAnthraquinones	C15H12O3	241.09	181.07	240.079	[M+H]+	3	130827-45-1	-	1.16585e+06	1.24677e+06	1.05261e+06	2.36844e+06	2.09979e+06	1.74203e+06	718524	1.4252e+06	946773	1.21212e+06	1.02972e+06	1.40301e+06	1.7265e+06	1.31476e+06	786563	321024	291026	440175	2.69285e+06	2.6462e+06	2.55549e+06	-	-	-
Zbbp008449	Mansonone L	Others	Others	C15H12O4	257.08	229.08	256.074	[M+H]+	3	24562-65-0	-	8.38099e+06	7.96472e+06	8.36049e+06	594944	248162	168783	8.13028e+06	1.28726e+07	9.19586e+06	620508	559631	600987	544035	433388	1.40492e+06	604776	473462	670703	3.78443e+06	3.84756e+06	3.76481e+06	-	-	-
Zahp014087	N-(12-methyltetradecyl)propionamide*	Alkaloids	Alkaloids	C18H37NO	284.3	88.08	283.288	[M+H]+	1	-	-	1.24739e+06	1.17271e+06	1.12918e+06	817624	755928	825218	891691	1.20314e+06	1.22117e+06	767797	724625	667440	645892	690673	1.18057e+06	1.18443e+06	1.20804e+06	1.19579e+06	543911	577366	543936	-	-	-
Ymjm000067	14-Hydroxyvibsanin F*	Terpenoids	Ditepenoids	C20H32O3	321.24	179.14	320.235	[M+H]+	3	-	-	3.78925e+07	3.72142e+07	3.75581e+07	3.03276e+07	3.10625e+07	2.987e+07	3.74241e+07	3.74323e+07	3.52366e+07	3.50716e+07	3.61395e+07	3.44898e+07	3.59178e+07	3.78623e+07	3.69385e+07	3.46775e+07	3.50566e+07	3.32031e+07	3.19517e+07	3.41873e+07	3.22661e+07	-	-	-
WaYp007548	2-Aminotetradecan-1-ol*	Lipids	Sphingolipids	C14H31NO	230.25	62.06	229.241	[M+H]+	1	-	-	214406	201351	241557	181857	213147	203347	225584	212090	228097	244465	215514	224556	224352	201457	183504	196142	246311	172320	270998	328133	278761	-	-	-
PD0016984	2-methyl-5-propan-2-ylcyclohexa-2,4-dien-1-one	Terpenoids	Monoterpenoids	C10H14O	151.11	81.07	150.105	[M+H]+	2	119439-22-4	-	140595	216440	204035	271818	264793	217958	338621	260879	356857	431346	466873	409858	460324	412075	416519	148924	229501	250750	206860	266251	242211	-	-	-
MWSmce265	Decursinol	Lignans and Coumarins	Coumarins	C14H14O4	247.09	229.09	246.089	[M+H]+	3	23458-02-8	C09259	135475	217495	143029	210892	122401	146037	161487	100640	176042	143389	152788	120381	169641	182639	185990	153720	223584	114933	219339	242690	221209	-	C09259	-
MW0105479	Ala-Phe-Lys	Amino acids and derivatives	Amino acids and derivatives	C18H28N4O4	365.22	120.08	364.211	[M+H]+	3	-	-	881982	850504	886720	222399	321897	255480	210192	244596	207649	321931	311234	388867	325214	269126	231146	305683	275525	332565	291138	377930	332915	-	-	-
Salp009727	Lauramide	Lipids	Free fatty acids	C12H25NO	200.2	57.07	199.194	[M+H]+	1	1120-16-7	-	179183	140546	140928	451173	156539	245202	265722	464779	148859	197708	146382	126846	110767	201850	287962	166057	161936	219430	104722	108531	114272	-	-	-
MWS1872	Hydroxyanthraquinone	Quinones	Anthraquinone	C14H8O3	225.05	105.03	224.047	[M+H]+	3	129-43-1	C02980	230686	223849	208711	329998	279282	251056	317697	357721	396041	286174	182189	178232	262693	188538	271575	382507	325268	330213	202512	215252	219332	-	C02980	-
FQtp008495	13-Hydroxygermacrone*	Terpenoids	Sesquiterpenoids	C15H22O2	235.17	179.11	234.162	[M+H]+	1	-	C17491	3.79494e+06	3.66241e+06	3.56342e+06	3.66111e+06	3.82454e+06	3.77671e+06	3.61872e+06	4.15631e+06	3.62659e+06	2.95096e+06	2.8526e+06	2.82979e+06	3.11322e+06	3.33233e+06	3.34723e+06	3.61511e+06	3.57336e+06	3.7243e+06	2.79676e+06	3.12383e+06	2.68706e+06	-	C17491	-
Lmgp002501	Dhurrin 6'-glucoside	Alkaloids	Alkaloids	C20H27NO12	474.16	312.11	473.153	[M+H]+	3	-	-	182979	287676	246213	326041	278626	352450	196896	180480	255162	255405	196615	353817	325151	275314	266081	303021	275794	225663	273115	209217	172137	-	-	-
Safp021800	LPC(18:1/0:0)	Lipids	LPC	C26H53NO7P+	522.35	184.08	522.356	[M]+	1	3542-29-8	-	1.41456e+07	1.35439e+07	1.46759e+07	1.25818e+07	1.06401e+07	1.11915e+07	1.89112e+07	2.12759e+07	1.75856e+07	2.30732e+07	2.15532e+07	2.15085e+07	2.40297e+07	2.35989e+07	2.36901e+07	1.58744e+07	1.15536e+07	1.46867e+07	1.49405e+07	1.62254e+07	1.49753e+07	-	-	-
Zbkp006565	Cannabisin E	Alkaloids	Alkaloids	C36H38N2O9	643.26	462.19	642.258	[M+H]+	3	-	C17909	3.62135e+06	3.38607e+06	3.52707e+06	1.65636e+06	1.09588e+06	2.01105e+06	1.34443e+06	1.86729e+06	1.48998e+06	1.10534e+06	953852	902236	381056	721211	513255	1.50179e+06	1.41726e+06	1.31128e+06	1.55682e+06	1.66206e+06	1.44346e+06	-	C17909	-
Wcgp002387	5-Methoxy-3-hydroxyindan-1-one	Others	Others	C10H10O3	179.07	109.06	178.063	[M+H]+	3	-	-	420818	363530	385084	1.30135e+06	1.03827e+06	1.01075e+06	970593	1.15884e+06	1.25601e+06	402102	380577	359025	431413	378105	518458	466332	513951	481762	629953	586911	520251	-	-	-
pmb0069	Benzamide	Alkaloids	Alkaloids	C7H7NO	122.06	105.03	121.053	[M+H]+	3	55-21-0	C09815	1.55794e+06	1.42421e+06	1.23966e+06	1.12242e+06	1.05523e+06	1.14279e+06	1.49815e+06	1.4703e+06	1.30752e+06	1.26403e+06	1.40055e+06	1.31937e+06	2.93219e+06	3.35332e+06	3.09153e+06	928215	834632	726364	1.25561e+06	1.17965e+06	1.16389e+06	-	C09815	-
MWSslk106	Phenethylamine	Alkaloids	Benzylphenylethylamine alkaloids	C8H11N	122.1	105.07	121.089	[M+H]+	1	156-28-5	C05332	1.33036e+06	1.28661e+06	1.15135e+06	1.06454e+06	965706	935076	1.39988e+06	1.39906e+06	1.18201e+06	1.37231e+06	1.43297e+06	1.21003e+06	2.75382e+06	2.99247e+06	2.84352e+06	895523	800273	782355	1.1154e+06	1.13745e+06	1.24067e+06	ko00360,ko01100	C05332	-
MWSmce632	Vanillin acetate	Others	Aldehyde compounds	C10H10O4	195.06	93.03	194.058	[M+H]+	3	881-68-5	-	597840	732225	639105	646977	570597	575613	789518	864835	740459	631723	584704	686165	752251	939968	835741	386859	497921	462748	583639	601810	582413	-	-	-
Lazp008807	(25S)-5β-Furost-1β,2β,3β,4β,5β,22α,26-heptaol-26-O-β-D-glucoside	Steroids	Steroidal saponins	C33H56O13	661.38	337.27	660.372	[M+H]+	3	-	-	333888	332686	305983	190912	140658	241349	205301	238074	162232	174598	229808	293634	245022	221167	191164	109114	93829.4	68622.9	206991	211064	157076	-	-	-
Zmgp004297	7-(4-Hydroxyphenyl)-1-phenyl-4-hepten-3-one	Others	Ketone compounds	C19H20O2	281.15	107.05	280.146	[M+H]+	3	100667-52-5	-	2.21209e+06	2.09753e+06	1.64571e+06	1.85536e+06	1.36383e+06	1.95554e+06	1.26855e+06	1.60538e+06	1.74327e+06	1.20923e+06	1.79048e+06	1.09272e+06	1.42489e+06	1.5523e+06	1.38847e+06	1.72108e+06	1.93746e+06	1.42226e+06	1.5424e+06	1.53571e+06	1.60319e+06	-	-	-
MWSmce548	Betaine*	Alkaloids	Alkaloids	C5H11NO2	118.09	58.07	117.079	[M+H]+	3	107-43-7	C00719	2.64242e+06	2.44305e+06	2.3308e+06	3.27578e+06	3.30596e+06	3.08309e+06	2.61245e+06	1.88573e+06	2.10157e+06	4.62664e+06	3.87735e+06	3.72041e+06	3.0426e+06	3.37244e+06	3.35863e+06	2.9582e+06	3.06414e+06	3.16493e+06	2.5006e+06	2.97689e+06	2.61282e+06	ko00260,ko01100,ko02010	C00719	-
MWS0442	Maltotriose	Others	Saccharides	C18H32O16	527.16	365.1	504.169	[M+Na]+	3	1109-28-0	C01835	1.90842e+06	1.91511e+06	2.00486e+06	1.63587e+06	2.06919e+06	1.87924e+06	2.09893e+06	1.34274e+06	2.05062e+06	3.57128e+06	3.49835e+06	3.50982e+06	2.04443e+06	1.76784e+06	1.57203e+06	1.63852e+06	2.04048e+06	1.52756e+06	2.29397e+06	1.89042e+06	1.94541e+06	ko02010	C01835	-
Lmtp004382	Sinapoyl aldehyde	Phenolic acids	Phenolic acids	C11H12O4	209.08	149.06	208.074	[M+H]+	2	4206-58-0	C05610	2.38308e+06	2.4286e+06	2.65744e+06	2.18891e+06	2.50205e+06	2.50803e+06	2.5693e+06	1.9791e+06	2.33706e+06	1.61033e+06	1.63107e+06	1.31109e+06	2.26433e+06	1.80936e+06	1.74634e+06	1.83857e+06	1.96078e+06	1.83302e+06	1.33164e+06	948791	1.11311e+06	ko00940,ko01100,ko01110	C05610	-
MWSprf117	5-Hydroxytryptophan	Amino acids and derivatives	Amino acids and derivatives	C11H12N2O3	221.09	130.06	220.085	[M+H]+	1	4350-09-8	C01017	1.75289e+06	1.88376e+06	1.76187e+06	2.15105e+06	1.82242e+06	2.1518e+06	1.17588e+06	990017	1.15086e+06	1.06179e+06	850932	923707	1.09889e+06	1.22629e+06	1.22714e+06	834232	724763	751262	1.01885e+06	1.11495e+06	1.17426e+06	-	C01017	-
Wccp011838	Octadec-8-enamide*	Alkaloids	Alkaloids	C18H35NO	282.28	69.07	281.272	[M+H]+	1	-	-	6.05238e+06	6.3768e+06	5.96648e+06	4.04925e+06	2.41294e+06	2.78064e+06	2.2972e+06	6.21583e+06	4.71236e+06	3.50555e+06	3.04744e+06	2.67343e+06	2.63924e+06	2.47329e+06	5.82193e+06	5.71149e+06	8.84319e+06	8.11961e+06	1.65808e+06	1.84913e+06	1.65123e+06	-	-	-
pmf0470	cis-4-Hydroxy-D-proline	Amino acids and derivatives	Amino acids and derivatives	C5H9NO3	132.07	86.06	131.058	[M+H]+	3	2584-71-6	C03440	6.80356e+07	6.53879e+07	6.1198e+07	8.51624e+07	7.16404e+07	7.52615e+07	6.64616e+07	6.86076e+07	5.52479e+07	8.85521e+07	8.88803e+07	8.61498e+07	6.36738e+07	6.86295e+07	7.07965e+07	6.2269e+07	5.53887e+07	5.43985e+07	5.61045e+07	6.2165e+07	5.70706e+07	ko00470,ko01100	C03440	-
MW0107019	Glu-Pro	Amino acids and derivatives	Amino acids and derivatives	C10H16N2O5	245.11	84.04	244.106	[M+H]+	3	41745-47-5	-	3.38261e+06	3.00692e+06	3.01022e+06	7.57471e+06	5.66471e+06	6.40423e+06	3.12072e+06	3.16557e+06	3.08455e+06	3.24434e+06	3.35815e+06	3.2207e+06	3.58033e+06	4.3395e+06	4.15854e+06	3.53501e+06	3.33263e+06	3.41339e+06	3.49308e+06	3.22468e+06	3.15123e+06	-	-	-
mws0258	L-Isoleucine*	Amino acids and derivatives	Amino acids and derivatives	C6H13NO2	132.1	86.1	131.095	[M+H]+	1	73-32-5	C00407	5.9387e+07	5.80845e+07	5.92758e+07	7.55297e+07	6.34606e+07	7.66704e+07	5.73749e+07	5.84642e+07	5.86463e+07	8.05676e+07	8.16093e+07	8.51128e+07	5.76032e+07	6.67449e+07	6.92465e+07	5.42648e+07	5.15563e+07	5.02141e+07	5.89868e+07	5.28007e+07	5.15637e+07	ko00280,ko00290,ko00460,ko00960,ko00966,ko00970,ko01100,ko01110,ko01210,ko01230,ko02010	C00407	-
MWS20173	1-Hydroxybisabola-2,10-dien-4-one	Others	Ketone compounds	C15H24O2	237.18	107.08	236.178	[M+H]+	3	-	-	401861	413165	369418	545503	398249	567576	503890	481418	371312	423004	327735	338386	422966	369031	556649	339933	465974	325657	317272	379044	348841	-	-	-
Waqkp07598	2-g-Linoleoyl-glycerol*	Lipids	Glycerol ester	C21H38O4	355.29	263.24	354.277	[M+H]+	1	-	-	1.67233e+06	1.86225e+06	1.1127e+06	796442	793817	807959	555433	714445	711063	530391	654942	643564	971923	1.13353e+06	611187	339341	274170	434405	607514	787832	626759	-	-	-
MWSmce564	Germacrone	Terpenoids	Sesquiterpenoids	C15H22O	219.17	159.12	218.167	[M+H]+	1	6902-91-6	C16966	295652	260755	216940	438128	489988	424202	485648	572454	543702	292111	297491	263333	336405	387039	351428	411866	348712	367521	288557	283506	334787	-	C16966	-
Qmyp101334	JiangxiBaiyingsu I	Terpenoids	Sesquiterpenoids	C18H28O3	293.21	151.11	292.204	[M+H]+	3	-	-	890975	854675	821438	853706	623778	819666	897090	1.02183e+06	946817	1.39663e+06	1.22148e+06	1.39928e+06	1.27648e+06	1.54537e+06	1.37521e+06	726131	692185	709165	930953	829186	1.15025e+06	-	-	-
Sadp002158	2-acetamido-6-oxohexanoic acid	Amino acids and derivatives	Amino acids and derivatives	C8H13NO4	188.09	110.06	187.084	[M+H]+	3	-	-	347112	288469	339082	370839	234397	277160	252654	281694	189361	167490	226911	249422	111066	147152	169197	150279	208094	220511	209937	244185	237749	-	-	-
Zmjp011129	1,3-Dihydroxyurs-12-en-28-oic acid (Kaneric acid)	Terpenoids	Triterpene	C30H48O4	473.36	455.35	472.355	[M+H]+	3	107693-87-8	-	752621	942994	776964	398952	401268	337508	409049	503583	407372	557962	585640	598366	392771	421257	475467	612415	639644	558951	451732	456415	475862	-	-	-
Lmqp006559	2-Amino-1,3-eicosanediol	Lipids	Sphingolipids	C20H43NO2	330.34	312.33	329.329	[M+H]+	1	-	-	1.8645e+06	1.75251e+06	2.01335e+06	1.06137e+06	1.7493e+06	1.02366e+06	1.2505e+06	1.23127e+06	2.89463e+06	1.91258e+06	1.81804e+06	1.64481e+06	1.36414e+06	946584	995611	1.55092e+06	1.85191e+06	1.59652e+06	5.08618e+06	5.19161e+06	4.70173e+06	-	-	-
Wacyp11235	Moroctic Acid methyl ester*	Lipids	Free fatty acids	C19H30O2	291.23	93.07	290.224	[M+H]+	1	73097-00-4	-	332945	322318	321553	432757	346134	405908	278545	273042	259051	338699	383271	297452	304230	338491	374040	341165	305703	306831	239322	254103	255480	-	-	-
PD0619170	4-(1,2,4a,5-tetramethyl-2,3,4,7,8,8a-hexahydronaphthalen-1-yl)butan-2-one	Terpenoids	Sesquiterpenoids	C18H30O	263.24	95.09	262.23	[M+H]+	3	-	-	2.74906e+07	2.74681e+07	2.7722e+07	1.44519e+07	1.26977e+07	1.40323e+07	1.16923e+07	1.1331e+07	1.15537e+07	2.29227e+07	2.09305e+07	2.18005e+07	1.92038e+07	2.10779e+07	1.93077e+07	8.07353e+06	9.45896e+06	8.35745e+06	1.45387e+07	1.75295e+07	1.60373e+07	-	-	-
Zbqp002313	4-amino-5-(butylamino)-5-oxopentanoic acid	Amino acids and derivatives	Amino acids and derivatives	C9H18N2O3	203.14	84.04	202.132	[M+H]+	3	-	-	517967	383499	388572	365631	309301	317531	304697	351881	383908	235531	241703	189653	1.09286e+06	1.00994e+06	1.1697e+06	146475	154663	148127	325784	384510	272209	-	-	-
Zmbp000490	Valerine	Alkaloids	Alkaloids	C8H15NO2	158.12	112.08	157.11	[M+H]+	3	-	-	3.00276e+06	2.98361e+06	3.0015e+06	3.55727e+06	3.59736e+06	3.52123e+06	2.15469e+06	2.2322e+06	2.45449e+06	4.07753e+06	4.13632e+06	3.54149e+06	7.15149e+06	7.94224e+06	7.67545e+06	2.53938e+06	2.56121e+06	3.02373e+06	3.35277e+06	3.84237e+06	3.733e+06	-	-	-
PDP062869	Tilarginine Acetate	Organic acids	Organic acids	C7H16N4O2.C2H4O2	189.14	70.06	188.127	[M+H]+	2	-	-	1.76069e+07	1.89637e+07	1.72962e+07	2.41382e+07	2.55259e+07	2.23501e+07	2.2436e+07	2.25772e+07	2.03305e+07	1.94369e+07	1.9212e+07	1.9525e+07	1.91909e+07	2.40591e+07	2.33103e+07	1.78291e+07	1.71809e+07	1.50962e+07	1.79928e+07	2.02371e+07	1.94819e+07	-	-	-
MWSmce324	Psoralen*	Lignans and Coumarins	Coumarins	C11H6O3	187.04	131.05	186.032	[M+H]+	3	66-97-7	C09305	231174	175073	206317	116712	62459	89332	180737	171334	208500	137621	130042	128582	162695	161929	149655	125217	402333	122547	153043	127973	162934	ko00999,ko01110	C09305	-
Lmyp001801	2,7-Dihydroxy-1,4-benzoxazin-3(4H)-one (DHBOA)	Alkaloids	Alkaloids	C8H7NO4	182.04	136.04	181.037	[M+H]+	3	69804-59-7	-	1.55484e+06	1.50909e+06	1.63156e+06	2.72465e+06	2.33895e+06	2.45398e+06	1.69362e+06	2.26836e+06	1.97819e+06	2.47135e+06	2.24323e+06	2.02269e+06	1.00971e+06	1.0478e+06	1.02627e+06	1.65561e+06	1.58572e+06	1.70367e+06	1.51397e+06	1.70973e+06	1.368e+06	-	-	-
Rlp02599	furo[2,3-h]quinoline	Alkaloids	Quinoline alkaloids	C11H7NO	170.06	115.05	169.053	[M+H]+	3	-	-	1.77998e+07	2.00762e+07	1.97118e+07	3.12901e+06	2.97347e+06	3.04787e+06	1.06644e+06	1.19275e+06	1.22743e+06	2.27849e+06	2.58677e+06	3.07068e+06	744780	1.02047e+06	1.10828e+06	893546	787872	808912	4.03837e+06	4.92099e+06	4.44771e+06	-	-	-
MWSmce056	Tryptophan	Amino acids and derivatives	Amino acids and derivatives	C11H12N2O2	205.09	146.06	204.09	[M+H]+	1	54-12-6	C00806	1.82135e+08	1.84514e+08	1.82808e+08	3.13645e+07	2.86631e+07	3.00616e+07	1.18155e+07	1.24386e+07	1.15783e+07	2.72417e+07	2.65002e+07	2.88215e+07	9.08695e+06	1.0339e+07	1.04259e+07	8.17334e+06	7.91027e+06	8.8615e+06	3.97245e+07	4.64561e+07	4.01385e+07	-	C00806	-
pmb0889	Punicic acid	Lipids	Free fatty acids	C18H30O2	279.23	95.09	278.225	[M+H]+	3	544-72-9	C08364	836436	702419	779213	959262	879472	932671	1.16277e+06	1.1206e+06	1.06266e+06	1.21337e+06	1.2431e+06	1.12878e+06	1.19278e+06	1.32817e+06	1.48349e+06	1.04711e+06	1.02901e+06	923948	733246	790210	764104	-	C08364	-
Sayp010368	phyllanflexoid A	Terpenoids	Ditepenoids	C20H26O3	315.19	187.11	314.188	[M+H]+	3	-	-	904004	949967	818440	1.33347e+06	1.16824e+06	1.01287e+06	795050	1.00155e+06	8.32517e+06	611120	580408	627488	495115	375632	3.00398e+07	732207	518608	447926	574209	601332	596327	-	-	-
MW0150357	Gly-Glu-Met	Amino acids and derivatives	Amino acids and derivatives	C12H21N3O6S1	358.11	110.06	335.115	[M+Na]+	3	-	-	1.16452e+07	1.06615e+07	1.13508e+07	2.04557e+06	1.80004e+06	1.66408e+06	2.43043e+06	2.85706e+06	2.74844e+06	1.39028e+06	1.29028e+06	1366567	2.79882e+06	2.87888e+06	3.39721e+06	2.29721e+06	2.00063e+06	1.95105e+06	3.43281e+06	3.2993e+06	3.48624e+06	-	-	-
pma0134	D-Threose	Others	Saccharides	C4H8O4	121.05	93.06	120.042	[M+H]+	3	95-43-2	C06463	677690	654018	531218	625929	607634	454734	618252	636956	532665	480879	480132	442411	424931	540739	555615	486245	520936	438668	402156	540305	438019	-	C06463	-
Sasp000997	2,3-Dihydrobenzofuran*	Others	Others	C8H8O	121.06	77.04	120.058	[M+H]+	1	496-16-2	-	1.45935e+07	1.55089e+07	1.29338e+07	1.28369e+07	1.11537e+07	1.14878e+07	1.13673e+07	1.24433e+07	1.11388e+07	1.10018e+07	1.09451e+07	1.06014e+07	9.61521e+06	1.03313e+07	1.07415e+07	1.09275e+07	9.5822e+06	1.04487e+07	9.96056e+06	9.51294e+06	9.19076e+06	-	-	-
Wasyqp0972	Hydroxystyrene*	Others	Others	C8H8O	121.07	77.04	120.058	[M+H]+	1	-	-	1.61819e+07	1.37605e+07	1.5311e+07	1.30559e+07	1.11019e+07	1.023e+07	1.07429e+07	1.09271e+07	1.13398e+07	1.01495e+07	9.65887e+06	1.123e+07	8.62425e+06	1.00366e+07	1.06111e+07	9.81529e+06	1.16986e+07	9.07136e+06	9.41048e+06	9.71093e+06	9.0288e+06	-	-	-
pme1002	Tyramine	Alkaloids	Alkaloids	C8H11NO	138.09	103.05	137.084	[M+H]+	2	51-67-2	C00483	1.16247e+06	1.4867e+06	1.13117e+06	1.0704e+06	793510	948670	1.0646e+06	1.19507e+06	1.05127e+06	833981	915572	926764	840013	910661	1.06266e+06	1.09915e+06	1.03532e+06	1.01104e+06	830413	886407	786450	ko00350,ko00950,ko01100,ko01110,ko01240	C00483	-
pmp001220	Bavacoumestan A	Lignans and Coumarins	Coumarins	C20H16O6	353.1	335.09	352.095	[M+H]+	3	-	-	184968	219254	228642	165253	131391	146845	232691	237031	218118	144280	257716	201310	247706	272253	220623	135529	127936	142700	174332	186432	146691	-	-	-
Lmcp000282	L-Carnitine	Alkaloids	Alkaloids	C7H15NO3	162.11	85.03	161.105	[M+H]+	3	541-15-1	C00318	857034	616199	545941	662436	605361	750430	613138	522878	632547	406191	445071	406667	345355	354893	309296	561229	448969	438369	646965	490261	545045	-	C00318	-
Wbjp000520	4-Hydroxypipecolic acid*	Alkaloids	Alkaloids	C6H11NO3	146.08	82.06	145.074	[M+H]+	2	14228-16-1	-	2.36272e+06	2.74632e+06	1.8861e+06	1.58726e+06	1.42591e+06	1.37174e+06	1.91926e+06	1.45941e+06	1.35043e+06	2.83143e+06	2.8258e+06	2.72353e+06	1.83698e+06	1.88605e+06	1.92684e+06	2.56231e+06	2.67451e+06	2.56781e+06	2.06253e+06	2.2722e+06	2.35144e+06	-	-	-
Lmxp000939	Zarzissine	Alkaloids	Alkaloids	C5H5N5	136.06	119.04	135.054	[M+H]+	3	160568-14-9	-	3.32231e+06	3.06378e+06	3.38906e+06	3.5016e+06	3.47104e+06	4.19208e+06	3.26191e+06	3.65914e+06	3.82713e+06	3.7327e+06	2.84914e+06	3.09056e+06	2.80254e+06	2.70425e+06	2.91439e+06	2.73252e+06	2.76951e+06	2.81891e+06	3.2821e+06	2.81412e+06	2.75801e+06	-	-	-
pmb0863	LysoPC 16:2(2n isomer)*	Lipids	LPC	C24H46NO7P	492.31	184.07	491.301	[M+H]+	1	-	-	357183	430503	412923	307146	327634	300903	259445	445268	334230	548300	679358	459353	393615	412235	432398	345570	393819	469367	425634	322758	308855	-	-	-
MWS201415	Pro-Asp	Amino acids and derivatives	Amino acids and derivatives	C9H14N2O5	231.1	70.07	230.09	[M+H]+	3	85227-98-1	-	6.00747e+06	5.77692e+06	4.50785e+06	7.57677e+06	6.89991e+06	5.6034e+06	7.89456e+06	6.64546e+06	6.09047e+06	5.25229e+06	5.5838e+06	5.49916e+06	6.03228e+06	7.92328e+06	6.57303e+06	6.60812e+06	6.55266e+06	4.95372e+06	4.9409e+06	5.15286e+06	5.66419e+06	-	-	-
MWS201054	O-Acetyl-L-homoserine	Amino acids and derivatives	Amino acids and derivatives	C6H11NO4	162.08	56.05	161.069	[M+H]+	3	250736-84-6	C01077	1.08725e+06	867996	884177	800681	655991	564809	598413	633323	571272	870633	897797	964781	611513	735897	661232	788980	788688	634835	731871	749680	739788	ko00270,ko01100	C01077	-
Zbqp000710	3-(1H-imidazol-5-yl)-2-(trimethylammonio)propanoate	Alkaloids	Alkaloids	C9H15N3O2	198.12	154.13	197.116	[M+H]+	3	-	-	2.50565e+06	2.92205e+06	2.50212e+06	3.5134e+06	3.19656e+06	3.26728e+06	3.29818e+06	3.53617e+06	3.46895e+06	1.03385e+06	1.10165e+06	863383	1.11453e+06	1.6199e+06	1.59396e+06	1.46485e+06	1.53346e+06	1.42606e+06	2.18335e+06	2.29844e+06	1.67712e+06	-	-	-
PD0437141	Lys-Glu	Amino acids and derivatives	Amino acids and derivatives	C11H21N3O5	276.16	84.08	275.148	[M+H]+	3	-	-	2.33962e+06	2.67112e+06	2.58457e+06	2.34765e+06	2.43785e+06	1.78006e+06	1.9996e+06	2.27953e+06	2.09621e+06	1.77743e+06	1.62514e+06	1.6207e+06	1.83766e+06	1.80217e+06	1.89707e+06	1.49345e+06	1.53901e+06	1.34181e+06	1.8011e+06	1.87529e+06	2.1907e+06	-	-	-
pmp000436	Taraxerol	Terpenoids	Triterpene	C30H50O	427.39	409.38	426.386	[M+H]+	3	127-22-0	C08637	3.62146e+06	3.85694e+06	3.5213e+06	1.30279e+06	2.30462e+06	2.11281e+06	2.54793e+06	1.7213e+06	2.0992e+06	1.93546e+06	2.00785e+06	1.72969e+06	1.3167e+06	1.33044e+06	1.63e+06	1.74795e+06	2.02497e+06	1.58053e+06	1.69103e+06	2.01319e+06	1.79526e+06	ko00909,ko01110	C08637	-
Wasdp09220	2,3-Dehydro-4-oxo-beta-ionol	Terpenoids	Monoterpenoids	C13H18O2	207.14	93.07	206.131	[M+H]+	3	-	-	658803	616822	611117	1.02369e+06	955253	921188	1.18319e+06	1.2741e+06	1.24152e+06	1.50375e+06	1.5362e+06	1.25932e+06	1.58346e+06	1.72228e+06	1.62563e+06	849432	801053	758805	883667	891901	911361	-	-	-
Salp010275	5-Hydroxy-8-methoxycalamenene	Terpenoids	Sesquiterpenoids	C16H24O2	249.18	193.12	248.178	[M+H]+	3	-	-	924415	789735	915030	908453	782674	909149	795595	903053	859850	535363	559988	532759	564066	823793	768386	836191	884335	745525	517727	508308	498267	-	-	-
MWS0687	N1-Methyl-2-pyridone-5-carboxamide	Alkaloids	Pyridine alkaloids	C7H8N2O2	153.07	108.04	152.059	[M+H]+	3	701-44-0	C05842	4.8529e+06	4.45423e+06	4.78567e+06	2.8164e+06	2.37202e+06	2.83679e+06	4.56494e+06	5.07912e+06	4.58314e+06	1.85869e+06	1.98822e+06	1.91155e+06	2.94488e+06	3.38345e+06	3.21395e+06	2.94621e+06	2.64465e+06	2.77999e+06	2.91146e+06	2.9773e+06	2.81057e+06	ko00760,ko01100	C05842	-
WaXYp00973	2-[[3-Mercapto-2-(alpha-glutamylamino)-1-oxopropyl]amino]acetic acid	Amino acids and derivatives	Amino acids and derivatives	C10H17N3O6S	308.09	162.02	307.083	[M+H]+	1	-	-	7.44976e+06	9.19396e+06	5.86628e+06	1.78222e+07	2.40222e+07	1.15857e+07	8.90485e+06	1.19808e+06	2.98145e+06	7.33417e+06	1.04318e+07	5.33976e+06	1.464e+07	1.52049e+07	1.86844e+07	2.70467e+07	2.98846e+07	2.51121e+07	1.98314e+06	3.6331e+06	2.77367e+06	-	-	-
PDP228792	(2r,3s,4s,5r,6r)-2-(hydroxymethyl)-6-(pyridin-3-ylmethoxy)oxane-3,4,5-triol*	Alkaloids	Alkaloids	C12H17NO6	272.11	110.06	271.106	[M+H]+	1	-	-	1.71904e+08	1.77504e+08	1.37189e+08	3.56206e+07	3.35645e+07	2.11928e+07	3.51572e+07	3.4837e+07	2.49694e+07	4.23146e+07	4.37914e+07	3.86368e+07	3.70544e+07	4.71302e+07	4.35767e+07	3.6561e+07	4.159e+07	3.6737e+07	4.50578e+07	5.6884e+07	5.12188e+07	-	-	-
Zmsp001028	7-(methoxymethyl)-2,3,5,6,7,8-hexahydro-1H-pyrrolizin-1-ol	Alkaloids	Pyrrole alkaloids	C9H17NO2	172.13	85.07	172.133	[M+H]+	3	-	-	1.06176e+06	917880	650099	590205	446531	198342	648247	695035	381802	563030	571421	524707	413946	342328	374445	510370	651302	532710	329962	577347	569226	-	-	-
mws1401	N5-Ethyl-L-glutamine	Amino acids and derivatives	Amino acids and derivatives	C7H14N2O3	175.11	84.04	174.1	[M+H]+	3	3081-61-6	C01047	1.03133e+06	819035	856885	670430	883939	751256	1.00222e+06	1.0995e+06	668468	1.58837e+06	1.50717e+06	1.52994e+06	982091	1.28758e+06	1.077e+06	785669	981427	755530	762142	1.03591e+06	703121	-	C01047	-
Zmjp000624	Pyridoxal	Others	Vitamin	C8H9NO3	168.06	150.05	167.058	[M+H]+	3	66-72-8	C00250	417038	374635	258300	357895	314641	173513	241142	330206	137705	229411	307788	159614	219713	259977	222034	152870	185253	188367	137461	296107	254667	ko00750,ko01100,ko01240	C00250	-
MWS201437	Leu-Asp	Amino acids and derivatives	Amino acids and derivatives	C10H18N2O5	247.13	86.1	246.122	[M+H]+	3	32949-40-9	-	500293	423891	449815	400275	369804	424471	354563	394887	402896	591398	609234	531010	587110	618130	706492	454507	380622	372133	402759	415002	435422	-	-	-
mws5037	L-Alanyl-L-leucine	Amino acids and derivatives	Amino acids and derivatives	C9H18N2O3	203.14	86.1	202.132	[M+H]+	3	3303-34-2	-	573737	477200	496908	605909	486360	586887	352040	357946	383682	389777	294242	356473	393643	325611	373197	255196	222451	243340	309380	269539	331450	-	-	-
MW0107797	Leu-Ile*	Amino acids and derivatives	Amino acids and derivatives	C12H24N2O3	245.18	85.03	244.179	[M+H]+	3	36077-41-5	-	7.08513e+06	7.21913e+06	6.51183e+06	2.1025e+06	1.97655e+06	1.92688e+06	1.78602e+06	2.0386e+06	1.65673e+06	930600	744465	670478	634395	799785	808632	1.60423e+06	1.4257e+06	1.52758e+06	1.8779e+06	2.20262e+06	2.02992e+06	-	-	-
Ladp002935	3-quinolinecarboxylic acid*	Alkaloids	Quinoline alkaloids	C10H7NO3	190.05	144.04	189.043	[M+H]+	1	-	-	1.78981e+06	1.73045e+06	1.44343e+06	2.34369e+06	2.54719e+06	2.41143e+06	1.23933e+06	986037	1.217e+06	1.25386e+06	2.06104e+06	2.02719e+06	1.00616e+06	1.06145e+06	1.02487e+06	1.48601e+06	1.19544e+06	1.20956e+06	1.31009e+06	1.33387e+06	1.33877e+06	-	-	-
Wcdp010708	Octadeca-2,9,12,15-tetraen-1-ol	Others	Others	C18H30O	263.24	81.07	262.23	[M+H]+	1	-	-	2.47356e+07	2.46207e+07	2.62426e+07	1.34018e+07	1.28103e+07	1.33261e+07	1.04157e+07	1.27857e+07	9.23061e+06	2.23707e+07	2.06267e+07	1.92316e+07	1.80606e+07	1.90383e+07	1.95652e+07	8.01922e+06	8.14532e+06	8.13183e+06	1.46414e+07	1.60466e+07	1.39562e+07	-	-	-
zjbp111026	tetrahydrochromone M	Others	Chromone	C20H22O5	343.15	163.07	342.147	[M+H]+	3	-	-	279431	345508	303018	254957	280597	257764	228961	279307	241918	378866	277484	394446	299115	290247	304671	387909	339627	407536	289003	324005	333449	-	-	-
PDP234615	(2-{[(2r)-2-hydroxy-3-[(15-methylhexadecyl)oxy]propyl phosphonato]oxy}ethyl)trimethylazanium	Organic acids	Organic acids	C25H54NO6P	496.36	409.29	495.369	[M+H]+	3	-	-	4.26655e+06	4.00353e+06	4.39464e+06	1.97773e+06	1.85227e+06	1.84614e+06	1.03177e+06	1.11252e+06	933589	947170	929687	1.02561e+06	490241	538645	437036	1.82473e+06	1.63528e+06	1.56729e+06	1.69104e+06	1.6664e+06	1.51705e+06	-	-	-
Wdtp002727	L-[S-(4-hydroxy-benzyl)]cysteine	Others	Others	C12H16N2O4S	285.09	107.05	284.083	[M+H]+	1	-	-	3.0145e+07	2.7036e+07	2.88872e+07	3.63269e+07	3.26353e+07	4.25394e+07	2.65491e+07	3.00126e+07	2.69255e+07	3.1774e+07	3.1877e+07	3.52635e+07	2.32907e+07	2.78255e+07	1.95211e+07	2.8571e+07	3.04698e+07	2.88634e+07	2.64477e+07	2.19784e+07	2.25077e+07	-	-	-
MWSmce689	Methyl linolenate	Lipids	Free fatty acids	C19H32O2	293.25	95.09	292.24	[M+H]+	1	301-00-8	-	1.15885e+06	1.04011e+06	1.05761e+06	955751	832524	900467	962597	897307	910259	1.54837e+06	1.47424e+06	1.29581e+06	1.21995e+06	1.4156e+06	1.40009e+06	887587	948806	875575	825893	880047	861316	-	-	-
PD0279320	Methyl 9-hydroxyoctadeca-10,12,15-trienoate	Lipids	Free fatty acids	C19H32O3	309.24	99.08	308.235	[M+H]+	1	64265-95-8	-	111363	66727.3	94829.5	74019.6	52566.5	55099.9	73145.9	91761.6	68364.1	118541	108178	89379.3	124141	124843	116855	50965	58996.1	40845.5	81682.8	99975.9	67144.9	-	-	-
Zmcp003530	quercetin-3-hydroxyferuloyldiglucoside	Flavonoids	Flavonols	C37H38O21	819.19	303.05	818.191	[M+H]+	3	-	-	148351	155028	90121.9	238121	271796	245230	137175	127268	138130	94171	93308.4	111042	167802	169947	208200	114423	136024	74344.2	145904	120798	123293	-	-	-
Wdtp003646	4-Ethylphenol glucuronide	Phenolic acids	Phenolic acids	C14H18O7	299.11	107.05	298.105	[M+H]+	1	-	-	915326	740896	636057	1.42208e+06	1.62193e+06	1.44032e+06	1.51088e+06	1.22361e+06	1.5203e+06	1.80198e+06	1.62546e+06	1.62541e+06	1.58125e+06	1.96378e+06	1.72994e+06	1.47258e+06	1.13001e+06	1.29371e+06	1.11861e+06	684632	1.06544e+06	-	-	-
Hmlp002407	2-Hydroxy-1,4-benzoxazine-3(2H)-one (HBOA)	Alkaloids	Alkaloids	C8H7NO3	166.05	120.04	165.043	[M+H]+	3	23520-34-5	C15769	7.41598e+06	6.12818e+06	5.24439e+06	1.45165e+07	1.28929e+07	8.26753e+06	8.91546e+06	9.2572e+06	7.3523e+06	1.13805e+07	1.07721e+07	9.03211e+06	6.39647e+06	4.76545e+06	7.14259e+06	1.00765e+07	1.09164e+07	1.1316e+07	8.40499e+06	7.40291e+06	8.61013e+06	ko00402,ko00999,ko01100,ko01110	C15769	-
Lcfp224172	Dipropyleneglycoldibenzoate*	Others	Others	C20H22O5	343.15	163.08	342.147	[M+H]+	1	20109-39-1	-	479453	375337	305725	307603	372052	319260	331298	326409	305988	429325	348740	297415	389619	329927	333346	392966	355451	402530	212664	350195	345322	-	-	-
Lmmp002463	Sexangularetin-3-O-glucoside-7-O-rhamnoside*	Flavonoids	Flavonols	C28H32O16	625.18	317.07	624.169	[M+H]+	1	-	-	399153	384888	504084	142381	135469	147930	35383.7	33288	68010	75417.2	29358	85472.1	44082.7	65234.7	90720.4	42731.4	38742.7	58816.5	87925.2	78185.7	123371	-	-	-
PDP265764	(2E,4E)-6,7-dihydroxy-2,6-dimethylocta-2,4-dienoic acid	Others	Others	C10H16O4	223.1	107.05	200.105	[M+Na]+	3	-	-	412322	422434	549480	521828	442104	542152	428025	408154	473752	386620	555803	410695	493262	452990	320967	533589	500111	550763	366633	363542	360449	-	-	-
Hmyp002656	Methyl dioxindole-3-acetate	Alkaloids	Plumerane	C11H11NO4	222.08	130.06	221.069	[M+H]+	3	57061-18-4	-	848316	857132	694034	413509	480518	420526	223791	238540	214759	92753.6	101464	85801	113635	68319.5	62959.7	251546	177066	181174	281797	233126	271723	-	-	-
mws1292	Isoschaftoside	Flavonoids	Flavones	C26H28O14	565.16	409.09	564.148	[M+H]+	3	52012-29-0	-	142664	92923.3	116850	527012	151129	166321	153651	85590.7	74936.7	42253.6	26761.5	65764.9	103999	52853.8	72051.7	41568	60070.8	16775.9	100389	134281	120050	-	-	-
Lssp210412	Cuscohygrine	Alkaloids	Pyrrole alkaloids	C13H24N2O	225.2	100.11	224.189	[M+H]+	3	454-14-8	C06521	511192	481837	448417	480757	507561	443012	526735	509915	509866	504542	483649	452823	531027	481968	514666	494155	476295	528585	439937	473714	439810	ko00960,ko01110	C06521	-
WaTKp20375	2,6,6-Trimethyl-5β-isopropenyl-2-cyclohexene-1-one	Terpenoids	Monoterpenoids	C12H18O	179.14	105.07	178.136	[M+H]+	2	179259-37-1	-	277630	290082	301752	290576	227960	248078	329577	376714	386183	491036	513931	507540	578714	618495	538758	294377	293574	253590	268529	250012	267302	-	-	-
Lmhp012042	2-Linoleoylglycerol	Lipids	Glycerol ester	C21H38O4	355.28	263.24	354.277	[M+H]+	1	3443-82-1	-	460537	369328	404786	325903	160609	170905	161712	148732	129223	303403	295599	232872	274918	288687	267807	104958	173207	136604	235509	204092	199033	-	-	-
pmp001267	2-(Dodecylamino)-3-phenyl-1-propanol	Alkaloids	Alkaloids	C21H37NO	320.29	302.29	319.288	[M+H]+	3	-	-	404858	321220	408572	422961	451045	376277	407052	322371	403753	348994	435936	480631	381035	446628	406306	430385	461134	408872	448952	477459	558009	-	-	-
Wbmp010456	Macrophypene B	Terpenoids	Ditepenoids	C18H28O2	277.22	93.07	276.209	[M+H]+	3	1798799-64-0	-	2.69466e+07	2.641e+07	2.61151e+07	3.96708e+07	4.05298e+07	4.14799e+07	3.87633e+07	3.63301e+07	3.63882e+07	3.35692e+07	3.47653e+07	3.05216e+07	3.95893e+07	4.31802e+07	4.65867e+07	3.59525e+07	3.78564e+07	3.61409e+07	2.52408e+07	2.61052e+07	2.54985e+07	-	-	-
PDP151454	(12S,13S)-EOD:(12S,13S)-Epoxylinolenic acid	Others	Others	C18H28O3	293.21	137.09	292.204	[M+H]+	3	-	-	251380	199811	217753	279132	210041	219149	309683	326806	256221	699578	668678	612872	483722	542368	530432	239856	237769	239110	322846	334909	295483	-	-	-
PDP238153	6-methyl-5-(3-methylphenyl)heptan-2-one	Terpenoids	Sesquiterpenoids	C15H22O	219.18	121.11	218.167	[M+H]+	3	-	-	327684	198651	330437	568019	461849	532262	716708	609084	722157	334973	407894	340634	394301	420839	388625	438080	374488	327011	358443	397708	387505	-	-	-
MWSmce542	1-Methyltryptophan	Amino acids and derivatives	Amino acids and derivatives	C12H14N2O2	219.11	132.09	218.106	[M+H]+	3	21339-55-9	-	245450	194416	162628	263752	259663	219864	143928	117863	204820	102531	148336	76730.7	324057	493565	350181	119482	116908	75998.8	212281	132893	148172	-	-	-
Zazp003764	yuziphine	Alkaloids	Alkaloids	C18H21NO3	300.16	121.07	299.152	[M+H]+	3	64091-05-0	-	769038	686907	682207	433182	508914	506366	440770	364970	373489	402693	317601	251508	320535	337841	469542	282555	310999	277982	412688	417590	331349	-	-	-
Cmhp003193	Dehydromorroniside*	Terpenoids	Monoterpenoids	C17H26O10	391.16	179.07	390.153	[M+H]+	3	-	-	2.53694e+06	3.04402e+06	3.9956e+06	2.16703e+06	1.8237e+06	2.27448e+06	2.24898e+06	2.46017e+06	2.7114e+06	4.16195e+06	3.99785e+06	3.42373e+06	1.93735e+06	2.11977e+06	1.96125e+06	2.16236e+06	2.22537e+06	2.35742e+06	2.06789e+06	2.90291e+06	1.95211e+06	-	-	-
Wdtp007452	Methyl (+)-(R)-2-hydroxy-4-[(4'-hydroxybenzyl) sulfide]butyrate	Others	Others	C12H16O4S	257.08	197.06	256.077	[M+H]+	1	-	-	3.03966e+07	3.01544e+07	3.0506e+07	2.3829e+06	909215	704126	3.07553e+07	5.02651e+07	3.41704e+07	2.49211e+06	2.19626e+06	2.01159e+06	2.35603e+06	1.4951e+06	5.257e+06	2.21538e+06	1.82262e+06	2.38682e+06	1.35321e+07	1.51749e+07	1.42348e+07	-	-	-
Sadp001705	N-Benzyloxycarbonyl-L-asparagine	Others	Others	C12H14N2O5	267.1	150.05	266.09	[M+H]+	1	2304-96-3	-	2.39492e+06	2.78663e+06	2.9211e+06	3.20575e+06	2.76065e+06	3.07642e+06	2.48091e+06	3.02721e+06	2.70655e+06	1.885e+06	1.80852e+06	1.86217e+06	2.00797e+06	2.22444e+06	2.30118e+06	1.71805e+06	1.86673e+06	1.87709e+06	1.67705e+06	1.87648e+06	1.93386e+06	-	-	-
Lmhp008337	LysoPE 14:0(2n isomer)*	Lipids	LPE	C19H40NO7P	426.26	285.24	425.254	[M+H]+	3	-	-	149180	114441	111521	53637.1	43458.2	84180	69932.2	91113.4	68376.1	106281	125777	101279	74471	61600	79326	52849.8	35548.1	23675.8	67468.3	57532.6	64265.2	-	-	-
Lmhp008801	LysoPE 18:3	Lipids	LPE	C23H42NO7P	476.28	335.26	475.27	[M+H]+	1	-	-	366728	375740	480712	211929	198540	235835	183369	278177	120756	146035	240530	212926	200129	141531	183271	194264	149636	150028	190929	215749	101109	-	-	-
PD0462863	2-aminooctadec-12-ene-1,3,4-triol*	Lipids	Sphingolipids	C18H37NO3	316.29	60.04	315.277	[M+H]+	2	-	-	2.35766e+07	2.32573e+07	2.36599e+07	1.10644e+07	1.583e+07	1.12864e+07	1.29304e+07	1.04299e+07	1.26286e+07	1.9266e+07	1.85225e+07	1.79476e+07	1.68483e+07	1.19018e+07	1.12913e+07	1.30714e+07	1.41324e+07	1.36001e+07	1.8366e+07	1.84878e+07	1.77865e+07	-	-	-
Zmcp102202	Senkyunolide C*	Others	Lactones	C12H12O3	205.09	149.02	204.079	[M+H]+	1	-	-	1.23378e+07	1.2871e+07	8.53172e+06	1.67923e+07	1.02766e+07	1.89308e+07	9.58424e+06	1.25906e+07	8.99744e+06	7.50033e+06	1.13477e+07	7.2187e+06	8.50614e+06	8.99948e+06	8.92459e+06	8.74212e+06	1.60583e+07	1.48e+07	9.96094e+06	1.10228e+07	8.53226e+06	-	-	-
Sadp013043	(9Z,12Z,15Z)-(7S,8S)-Dihydroxyoctadeca-9,12,15-trienoic acid	Lipids	Free fatty acids	C18H30O4	311.22	81.07	310.214	[M+H]+	1	-	C07357	67965	42293.7	70576	44469.6	58940.7	53882.4	62192.9	94041.7	62543.8	46920.9	65567.9	41397.1	69019.4	70416.2	41014.1	28390.7	38032.8	34771.1	40364.1	53144.7	39513	-	C07357	-
pme3961	Deoxyadenosine*	Nucleotides and derivatives	Nucleotides and derivatives	C10H13N5O3	252.11	136.06	251.102	[M+H]+	3	958-09-8	C00559	2.48962e+06	2.51248e+06	2.61591e+06	2.10022e+06	1.79501e+06	1.62235e+06	2.32076e+06	3.09562e+06	2.39715e+06	1.10702e+06	1.18151e+06	1.14649e+06	1.30075e+06	1.87379e+06	1.48651e+06	1.44456e+06	1.1268e+06	866618	1.87692e+06	1.72868e+06	1.58059e+06	ko00230,ko01100,ko01232,ko02010	C00559	-
Lmjp004581	Integracide H	Terpenoids	Triterpene	C36H54O7	599.4	337.21	598.387	[M+H]+	3	-	-	1.35539e+06	1.53399e+06	1.73487e+06	778392	988652	813824	726050	1.2443e+06	950918	587150	606828	780833	853395	874066	765385	879629	839111	1.08883e+06	355910	318428	321454	-	-	-
Safp023636	Tributyl citrate	Organic acids	Organic acids	C18H32O7	361.22	129.02	360.215	[M+H]+	1	77-94-1	-	112297	132180	84154.5	124050	88500.9	109844	89510.7	74503.1	110035	70254.4	57403.1	158691	98519.5	114839	65713.5	74462.8	83018.5	133586	85569.1	110754	63677.8	-	-	-
Lmhp010908	LysoPC 19:1	Lipids	LPC	C27H54NO7P	536.37	184.07	535.364	[M+H]+	1	-	-	1.32119e+06	956420	1.15454e+06	561102	476148	224292	1.10137e+06	976136	752502	567947	635614	452491	864788	623382	605492	301711	242564	225143	677126	744836	621718	-	-	-
Wcdp005264	Tetradecasphinganine	Others	Others	C14H31NO2	246.24	88.08	245.236	[M+H]+	3	-	-	1.37682e+06	1.35761e+06	1.33339e+06	1.79622e+06	1.32788e+06	1.54741e+06	1.35271e+06	1.43836e+06	1.50087e+06	1.42762e+06	1.47259e+06	1.51956e+06	1.44284e+06	1.39802e+06	1.54327e+06	1.31492e+06	2.176e+06	1.23551e+06	1.97388e+06	2.36923e+06	2.05251e+06	-	-	-
Sazp002073	7,9-dimethoxycarbonyl-2-ethoxycarbonyl-5-methoxy-1h-pyrrolo-[2,3-f]quinoline	Alkaloids	Alkaloids	C19H18N2O7	387.12	264.09	386.111	[M+H]+	3	-	-	83696.7	192973	105371	132049	154762	223464	132074	105295	128901	51981.9	108279	41556.4	64813.8	61551.4	110935	40397.2	66920	51225.1	102062	121067	97558.2	-	-	-
Sasp003889	Decaethylene glycol	Others	Alcohol compounds	C20H42O11	476.31	459.28	458.273	[M+NH4]+	1	5579-66-8	-	98788.3	58577	59745.6	173099	203702	121244	96045.6	165158	208952	61460	97752.1	78198.6	104697	87559.7	115683	123526	86433.1	49622.8	78190	81035.1	70868.9	-	-	-
Walp012785	(Oxiran-2-yl)methyl octadeca-9,12-dienoate*	Lipids	Glycerol ester	C21H36O3	337.27	263.24	336.266	[M+H]+	1	856386-19-1	-	2.32008e+06	2.41472e+06	2.16011e+06	923978	984467	897213	828402	953304	733822	1.55629e+06	1.6419e+06	1.56335e+06	1.57624e+06	1.31546e+06	1.27632e+06	560255	652399	666934	1.22105e+06	1.19336e+06	1.11326e+06	-	-	-
Zmdp001857	γ-Glu-Tyr	Amino acids and derivatives	Amino acids and derivatives	C14H18N2O6	311.12	165.05	310.116	[M+H]+	3	7432-23-7	-	461192	490615	404489	643803	602193	710773	361993	397346	311911	112622	109145	99530.4	285862	359484	378829	511688	478644	482979	404739	343607	375503	-	-	-
Wcgp010436	3-(Cyclohexen-1-yl)-2-hydroxy-4a,5-dimethyl-2,3,4,5,6,8a-hexahydronaphthalen-1-one	Others	Others	C18H26O2	275.2	105.07	274.193	[M+H]+	3	-	-	877711	1.00955e+06	708926	1.18137e+06	1.46761e+06	1.35914e+06	1.46976e+06	985152	1.11829e+06	1.71889e+06	1.96697e+06	1.60974e+06	1.99284e+06	2.2075e+06	2.70926e+06	1.42548e+06	1.39649e+06	1.01881e+06	749373	750483	748631	-	-	-
Sadp001677	3-O-Methyl-a-methyldopa*	Amino acids and derivatives	Amino acids and derivatives	C10H13NO4	212.09	149.06	211.084	[M+H]+	1	-	-	1.3277e+06	1.24579e+06	1.14478e+06	2.1382e+06	1.48653e+06	2.16676e+06	1.28989e+06	1.5877e+06	1.27018e+06	701667	782033	694794	815598	998441	1.20232e+06	1.08998e+06	880866	870912	900118	902547	830532	-	-	-
Rfn01821	1-aminobenzocyclobutene	Alkaloids	Alkaloids	C8H9N	120.08	103.05	119.073	[M+H]+	1	61599-85-7	-	3.4449e+06	2.9204e+06	2.61825e+06	4.48689e+06	3.39497e+06	4.28843e+06	1.90431e+06	2.33287e+06	2.22436e+06	2.50682e+06	2.55797e+06	2.35229e+06	2.16161e+06	2.32466e+06	2.32452e+06	2.45825e+06	2.03737e+06	2.24328e+06	2.12047e+06	2.09823e+06	2.02145e+06	-	-	-
Zmdp001647	γ-Glu-Val	Amino acids and derivatives	Amino acids and derivatives	C10H18N2O5	247.13	184.1	246.122	[M+H]+	1	-	-	950451	921430	911246	1.17173e+06	977558	1.0942e+06	511867	602121	540174	300615	352578	370936	472918	425787	471594	611070	461837	487209	524456	499242	619324	-	-	-
Zmmp001860	5-((1-amino-4-methyl-1-oxopentan-2-yl)amino)-4-(histidyloxy)-5-oxopentanoic acid	Amino acids and derivatives	Amino acids and derivatives	C17H27N5O6	398.2	156.08	397.196	[M+H]+	3	-	-	172449	198082	331963	182524	195751	129553	204009	109282	84671.9	126498	83138	77123.9	166439	90719.3	144947	110674	140769	96584.6	75741.8	107602	125088	-	-	-
Cmjp004550	Loganin*	Terpenoids	Monoterpenoids	C17H26O10	391.16	179.07	390.153	[M+H]+	3	18524-94-2	C01433	2.71967e+06	3.03998e+06	4.22364e+06	2.45336e+06	1.93838e+06	2.60999e+06	2.95135e+06	2.30834e+06	2.50321e+06	3.89367e+06	3.92947e+06	3.79107e+06	1.89986e+06	2.41697e+06	1.87847e+06	2.34845e+06	2.04541e+06	2.76334e+06	1.86604e+06	2.47005e+06	1.85563e+06	ko00902,ko01100,ko01110	C01433	-
Sadp005010	8-Methyltheophylline	Alkaloids	Alkaloids	C8H10N4O2	195.09	138.07	194.08	[M+H]+	1	830-65-9	-	162186	112159	228612	96854.9	91592	105620	110772	156693	363416	283937	286475	488379	237100	121403	1.19128e+06	198546	247503	158047	234237	246071	195987	-	-	-
MWSHC2024	Methyl caffeate	Phenolic acids	Phenolic acids	C10H10O4	195.07	89.04	194.058	[M+H]+	3	3843-74-1	C10477	1.39174e+07	1.62027e+07	1.36367e+07	239309	312874	383230	669758	446319	486040	243731	184041	178868	262098	410371	331089	512976	526840	528508	1.18315e+06	1.74735e+06	1.54274e+06	-	C10477	-
MWSmce549	1-Monomyristin	Lipids	Glycerol ester	C17H34O4	303.25	57.07	302.246	[M+H]+	1	589-68-4	-	96860	165868	138413	141973	116109	146312	110842	172692	160720	118807	75317.2	85036.7	109057	129638	127096	130933	103140	124214	59480.4	81946.6	73437.1	-	-	-
Wcfp007836	Tetradecyldiethanolamine	Alkaloids	Alkaloids	C18H39NO2	302.3	88.08	301.298	[M+H]+	3	18924-66-8	-	2.51249e+06	2.32981e+06	2.52686e+06	2.45932e+06	2.63584e+06	2.44171e+06	2.41963e+06	2.22088e+06	2.69546e+06	2.65757e+06	2.59002e+06	2.65657e+06	2.00212e+06	2.37983e+06	2.13259e+06	2.64127e+06	2.92847e+06	2.30051e+06	4.50628e+06	4.81782e+06	4.43626e+06	-	-	-
pmp000479	N-Isobutyl-2E,4E-dodedienamide	Alkaloids	Alkaloids	C16H29NO	252.23	196.2	251.225	[M+H]+	3	-	-	42353.3	50619.3	39259.9	66522.9	30780.4	38859.7	45896.1	58535.1	54124.4	24688.4	44443.4	26053.1	31629.4	39436.6	57538.6	31762.6	30580.3	37877.1	40557.3	39670.7	32249.5	-	-	-
Yalp008047	Methyl 12-phenyldodecanoate*	Lipids	Free fatty acids	C19H30O2	291.23	93.07	290.225	[M+H]+	1	38795-65-2	-	293351	280694	306355	395774	376088	378421	317886	331822	295938	338424	344470	300647	273133	354287	421119	353700	316092	251677	197089	239905	235896	-	-	-
WapTKC002542	14,15-Bisnor-3,11-Kolavadien-13-one	Terpenoids	Ditepenoids	C18H28O	261.22	93.07	260.214	[M+H]+	2	126582-61-4	-	1.30276e+06	841914	1.00459e+06	862001	753714	802754	746338	835790	777495	923626	867888	749799	896585	928991	847105	986080	913767	905193	649276	710391	674982	-	-	-
Wbsp000191	3,7,11-trimethyl-2-oxa-6,10,13-triazatricyclo[7.3.1.05,13]tridecane	Alkaloids	Alkaloids	C12H23N3O	226.19	180.18	225.184	[M+H]+	3	-	-	515884	464213	535273	862967	540692	607820	485734	909060	1.01774e+06	500162	546897	417059	706374	739091	2.52392e+06	826817	863005	794583	453795	415889	369399	-	-	-
pmp001264	Hexadecylsphingosine	Lipids	Sphingolipids	C16H35NO2	274.27	256.27	273.267	[M+H]+	1	-	-	4.72037e+07	4.5725e+07	4.68411e+07	4.93076e+07	4.79256e+07	4.94548e+07	4.55038e+07	4.59884e+07	4.52491e+07	4.77324e+07	4.92244e+07	4.58291e+07	4.68343e+07	4.70554e+07	4.68514e+07	4.5893e+07	5.76478e+07	4.21555e+07	6.53633e+07	6.78996e+07	6.42708e+07	-	-	-
PDP001360	(7z)-N-(4'-hydroxyphenethyl)-3-methoxy-4-hydroxycinnamamide*	Alkaloids	Phenolamine	C18H19NO4	314.14	177.06	313.131	[M+H]+	1	-	-	2.95175e+07	3.08078e+07	3.06772e+07	5.59532e+06	4.66138e+06	7.66114e+06	9.66932e+06	1.17312e+07	1.03643e+07	9.54708e+06	8.65553e+06	7.12753e+06	2.18475e+06	3.08286e+06	3.04649e+06	2.02056e+07	2.17113e+07	1.49774e+07	8.36523e+06	7.49968e+06	8.71372e+06	-	-	-
mws0227	L-Leucine*	Amino acids and derivatives	Amino acids and derivatives	C6H13NO2	132.1	86.1	131.095	[M+H]+	1	61-90-5	C00123	6.60583e+07	5.96758e+07	5.46749e+07	7.87202e+07	6.75809e+07	8.04114e+07	5.8876e+07	6.69334e+07	5.74429e+07	8.5365e+07	7.97012e+07	7.89006e+07	6.13219e+07	6.69776e+07	6.68617e+07	5.64292e+07	5.58363e+07	5.44923e+07	5.50796e+07	5.69921e+07	5.36979e+07	ko00280,ko00290,ko00966,ko00970,ko01100,ko01110,ko01210,ko01230,ko02010	C00123	-
MWSHC20164	Dibutyl phthalate*	Phenolic acids	Phenolic acids	C16H22O4	279.16	149.02	278.152	[M+H]+	1	84-74-2	-	1.36768e+07	1.3511e+07	1.72617e+07	1.51943e+07	2.24192e+07	1.92259e+07	1.17418e+07	1.30166e+07	1.28704e+07	1.26403e+07	1.20682e+07	1.19172e+07	1.08284e+07	1.74347e+07	1.12609e+07	1.22076e+07	9.09131e+06	1.30454e+07	1.33053e+07	1.43434e+07	1.57046e+07	-	C14214	MetMap157
Hmsp006266	Methyl-[6]-Shogaol	Phenolic acids	Phenolic acids	C18H26O3	291.2	177.06	290.188	[M+H]+	3	-	-	25749.4	50653	26165.2	31941.6	44823.5	32988.9	39871.8	32598.8	19655.8	51381.7	47680.7	36090.8	58668.9	39375.8	46945.6	31231	34040.6	30341.9	50143.8	33551.6	31050.9	-	CM01705	MetMap135
PDP150660	isoincensole	Others	Others	C19H32O2	293.25	95.08	292.24	[M+H]+	2	-	-	1.07081e+06	1.09131e+06	1.07428e+06	984192	804609	963265	983378	908787	830362	1.46041e+06	1.48423e+06	1.29974e+06	1.28531e+06	1.36756e+06	1.51948e+06	972908	1.03382e+06	981186	879658	888459	859960	-	-	-
Sadp002248	(7S)-bicyclo[4.2.0]octa-1,3,5-trien-7-amine	Alkaloids	Alkaloids	C8H9N	120.08	77.04	119.073	[M+H]+	3	-	-	399336	359489	336217	436680	384516	493351	235059	250418	200673	291760	280519	268072	272597	241881	256384	278421	240828	282095	219100	232059	242378	-	-	-
Qagp003587	N-Monocinnamoylputrescine*	Alkaloids	Phenolamine	C13H18N2O	219.15	131.05	218.142	[M+H]+	3	-	-	479032	652427	820823	1.42559e+06	1.28205e+06	1.84025e+06	1.20929e+06	1.20568e+06	1.24062e+06	1.26318e+06	1.05115e+06	1.25826e+06	1.10054e+06	1.25726e+06	1.04254e+06	1.15098e+06	1.15645e+06	1.44893e+06	924593	1.20036e+06	1.09599e+06	-	-	-
mws1515	alpha-Ionone	Terpenoids	Monoterpenoids	C13H20O	193.16	175.15	192.151	[M+H]+	3	127-41-3	C12286	277082	186970	293745	322888	258201	237662	228068	224074	173588	275087	206356	190237	221914	214315	171287	137392	145178	144109	170692	236573	188163	-	C12286	-
pmp000970	Hispanolone	Terpenoids	Ditepenoids	C20H30O3	319.22	301.22	318.219	[M+H]+	2	18676-07-8	-	925758	994097	804993	1.09674e+06	1.05464e+06	1.01598e+06	1.54529e+06	1.27719e+06	1.315e+06	1.24325e+06	1.43507e+06	1.2845e+06	1.46586e+06	1.48995e+06	1.57125e+06	1.40012e+06	1.43839e+06	1.12566e+06	907580	1.03969e+06	1.00045e+06	-	-	-
PDP134458	(2E,4E)-9-hydroxy-N-(2-methylpropyl)nona-2,4-dienamide	Others	Others	C13H23NO2	226.18	55.05	225.173	[M+H]+	3	-	-	876267	849873	854028	1.60832e+06	906265	1.08302e+06	941157	1.6691e+06	1.601e+06	827702	849795	702667	1.13627e+06	1.34545e+06	4.35521e+06	1.47832e+06	1.37137e+06	1.34042e+06	703483	744771	691772	-	-	-
Wahlp01379	3-Methoxytyramine*	Alkaloids	Phenolamine	C9H13NO2	168.1	91.05	167.095	[M+H]+	2	554-52-9	C05587	5.33473e+06	4.85235e+06	5.00343e+06	4.19869e+06	4.01984e+06	4.02019e+06	2.29031e+06	2.54058e+06	2.15238e+06	3.43809e+06	3.29737e+06	3.02555e+06	2.03327e+06	2.03777e+06	2.29938e+06	3.23178e+06	3.26191e+06	3.20201e+06	2.29222e+06	2.50785e+06	2.39281e+06	ko00350,ko00965,ko01100	C05587	-
Hmsp007613	[8]-Gingerdione	Phenolic acids	Phenolic acids	C19H28O4	321.2	137.06	320.199	[M+H]+	3	77334-06-6	-	2.37597e+06	2.23551e+06	2.33193e+06	2.06382e+06	1.95596e+06	1.9498e+06	2.18774e+06	2.40108e+06	2.23846e+06	2.20222e+06	2.17848e+06	2.21126e+06	2.3036e+06	2.36131e+06	2.58445e+06	2.27344e+06	2.27091e+06	2.33592e+06	1.9532e+06	2.05967e+06	2.06479e+06	-	CM01714	MetMap135
Wacyp08016	2,5,8-trimethyldeca-2,4,7-triene-1,10-diol	Terpenoids	Monoterpenoids	C13H22O2	228.2	95.09	210.162	[M+NH4]+	1	-	-	5.64865e+06	5.67242e+06	5.5315e+06	5.74004e+06	5.46458e+06	5.6797e+06	4.97701e+06	6.02059e+06	6.19503e+06	5.26293e+06	5.46964e+06	5.94e+06	5.70811e+06	6.50768e+06	9.81216e+06	5.8443e+06	6.15814e+06	6.25039e+06	4.86292e+06	4.86779e+06	4.98859e+06	-	-	-
pmp001230	Senkyunolide M	Others	Lactones	C16H22O4	279.16	121.03	278.152	[M+H]+	3	146986-60-9	-	2.7326e+07	2.7361e+07	2.26573e+07	3.15751e+07	2.89597e+07	3.23359e+07	2.87163e+07	2.97326e+07	2.4339e+07	2.58848e+07	3.35673e+07	2.3517e+07	2.14299e+07	2.21713e+07	2.20163e+07	2.12271e+07	2.40069e+07	2.29854e+07	2.2286e+07	2.87517e+07	2.45666e+07	-	-	-
PDP243175	2-methyl-4-(2,5,5-trimethyl-7,8-dihydro-6H-naphthalen-1-yl)butan-2-ol*	Terpenoids	Sesquiterpenoids	C18H28O	261.22	121.1	260.214	[M+H]+	2	-	-	595557	601479	601416	597204	670325	704653	613629	588156	509811	541339	500509	559204	598833	669062	556821	568087	521565	537916	485006	496642	550354	-	-	-
PDP256276	6-amino-9-[(2R,3R,4S,5R)-3,4-dihydroxy-5-(hydroxymethyl)oxolan-2-yl]-8H-purin-2-one*	Nucleotides and derivatives	Nucleotides and derivatives	C10H13N5O5	284.1	152.06	283.092	[M+H]+	1	-	-	1.13875e+07	1.05539e+07	1.01794e+07	8.71042e+06	7.38872e+06	9.19561e+06	6.3607e+06	7.24993e+06	7.6007e+06	6.79603e+06	7.19628e+06	8.44444e+06	8.62092e+06	8.47377e+06	9.89095e+06	6.24855e+06	5.4032e+06	5.85804e+06	5.64482e+06	8.17091e+06	7.13749e+06	-	-	-
Lmsp013116	Ent-16α,17-Dihydroxykauran-2-one	Terpenoids	Ditepenoids	C20H32O3	321.24	123.08	320.235	[M+H]+	1	-	-	5.49878e+06	5.7236e+06	5.49082e+06	4.85493e+06	4.3952e+06	5.06155e+06	4.30107e+06	4.90418e+06	4.99182e+06	4.00249e+06	3.87895e+06	3.87782e+06	5.83319e+06	6.15789e+06	6.03631e+06	4.37972e+06	4.72075e+06	5.16703e+06	3.78744e+06	4.10555e+06	3.96059e+06	-	-	-
mws1731	Chalcone	Flavonoids	Chalcones	C15H12O	209.1	77.04	208.089	[M+H]+	3	94-41-7	C01484	98081.8	66284.5	73801.1	116078	132318	131297	156948	142628	119732	140372	149831	142790	120759	162440	197503	110214	142814	126332	51232.6	118835	63959.3	-	C01484	-
MWSmce347	Anthraquinone	Quinones	Anthraquinone	C14H8O2	209.06	152.06	208.052	[M+H]+	3	84-65-1	C16207	154120	171780	101672	120558	137842	114184	272715	162393	206857	113480	96814.5	111675	128520	84261.6	122293	191591	193457	206345	87368.6	67110.2	77322.5	-	C16207	-
Zbsp010032	[4]-Shogaol acetyl	Phenolic acids	Phenolic acids	C17H22O4	291.16	145.03	290.152	[M+H]+	3	-	-	347948	347793	311441	497423	401448	381181	334947	372130	342124	508756	593937	564811	490211	511842	520533	358908	383433	308703	399099	425840	382565	-	-	-
PDP054796	1,2,3-trimethoxy-4-[(1e)-prop-1-en-1-yl]benzene*	Others	Others	C12H16O3	209.12	179.07	208.11	[M+H]+	1	-	-	5.97912e+06	6.29665e+06	5.70585e+06	5.43705e+06	5.83774e+06	6.29705e+06	9.61362e+06	7.01502e+06	8.29124e+06	4.63129e+06	4.72552e+06	4.19293e+06	4.59496e+06	4.93914e+06	5.413e+06	8.05666e+06	7.3314e+06	7.0035e+06	3.52082e+06	4.31868e+06	3.72174e+06	-	-	-
pme0193	L-Glutamine	Amino acids and derivatives	Amino acids and derivatives	C5H10N2O3	147.08	84.04	146.069	[M+H]+	1	56-85-9	C00064	1.53459e+07	1.23931e+07	1.36625e+07	2.94086e+07	2.76751e+07	2.77019e+07	1.52417e+07	2.01022e+07	1.73959e+07	2.33061e+07	2.39151e+07	2.16203e+07	3.30897e+07	3.17182e+07	3.36434e+07	1.86095e+07	1.72264e+07	1.79137e+07	2.10836e+07	2.03232e+07	2.17573e+07	ko00220,ko00230,ko00240,ko00250,ko00470,ko00630,ko00750,ko00910,ko00970,ko01100,ko01230,ko01232,ko01240,ko02010	C00064	-
MWSmce463	Mesitaldehyde	Others	Aldehyde compounds	C10H12O	149.1	65.04	148.089	[M+H]+	3	487-68-3	-	6.02299e+06	5.53097e+06	4.41179e+06	8.35997e+06	4.94228e+06	6.80338e+06	4.82044e+06	4.59946e+06	4.33864e+06	2.1134e+06	1.73634e+06	1.86262e+06	4.77131e+06	4.14064e+06	5.25816e+06	4.48374e+06	4.4195e+06	3.9307e+06	1.53867e+06	1.98984e+06	1.6933e+06	-	-	-
PDN290831	(6E,9E)-16-methylheptadeca-6,9-dienoic acid	Others	Others	C18H32O2	281.25	150.02	280.24	[M+H]+	3	-	-	1.75264e+06	2.45917e+06	1.64986e+06	2.13947e+06	1.88498e+06	2.50613e+06	2.2053e+06	1.99409e+06	1.93e+06	1.75698e+06	1.87565e+06	1.64483e+06	1.70394e+06	1.97205e+06	1.69293e+06	1.50429e+06	2.28757e+06	1.99572e+06	2.14403e+06	2.28e+06	2.03237e+06	-	-	-
pma0461	14,15-Dehydrocrepenynic acid*	Lipids	Free fatty acids	C18H28O2	277.22	93.07	276.209	[M+H]+	3	4154-44-3	-	2.55572e+07	2.63107e+07	2.52989e+07	3.95368e+07	3.87303e+07	4.10502e+07	3.91335e+07	3.58977e+07	3.71617e+07	3.22535e+07	3.34171e+07	3.05877e+07	3.8944e+07	4.27145e+07	4.39961e+07	3.69799e+07	3.64386e+07	3.40194e+07	2.45055e+07	2.51137e+07	2.44559e+07	-	-	-
Zkep147063	Cannabisin G	Alkaloids	Alkaloids	C36H36N2O8	625.25	488.17	624.247	[M+H]+	3	-	C17911	2.13511e+07	2.07305e+07	2.30364e+07	8.25104e+06	5.8203e+06	1.02464e+07	9.64124e+06	1.28368e+07	9.55752e+06	9.38982e+06	8.72602e+06	7.43341e+06	2.35066e+06	4.09665e+06	3.63841e+06	1.79016e+07	1.4636e+07	1.06718e+07	9.70115e+06	9.42119e+06	8.95064e+06	-	C17911	-
WapTKC087333	7-Hydroxy-8-(Hydroxymethyl)-4b,8,10a-Trimethyl-2,3,4,4a,5,6,7,8A,9,10-Decahydrophenanthren-1-one	Terpenoids	Ditepenoids	C18H30O3	295.23	151.11	294.219	[M+H]+	3	-	-	534412	538773	537366	454170	325302	415411	597868	644145	535800	577286	580293	475732	681782	732766	702138	378211	397203	345552	387432	475447	451540	-	-	-
WapTKC174903	4-(hydroxymethyl)-3-[(1E,3E,7R)-7-hydroxy-3-methylocta-1,3-dienyl]-2,4-dimethylcyclohex-2-en-1-one	Terpenoids	Sesquiterpenoids	C18H28O3	293.21	119.08	292.204	[M+H]+	2	-	-	171790	224457	188339	273546	229591	231000	334117	328136	235912	244973	209569	247453	294949	390848	393038	197317	190573	203915	228238	230824	186464	-	-	-
Smmp009889	Rosmanol*	Terpenoids	Ditepenoids	C20H26O5	347.18	301.18	346.178	[M+H]+	3	80225-53-2	-	321923	302478	252333	294861	294066	299819	423856	452869	426385	526304	526625	456354	408175	561158	564222	319183	288224	318118	272054	314818	283170	-	-	-
zjbp120812	Scutebarbolide C	Terpenoids	Ditepenoids	C22H32O8	425.22	365.19	424.21	[M+H]+	3	-	-	7.543e+06	7.02274e+06	7.06732e+06	6.6586e+06	6.55557e+06	6.12671e+06	6.18732e+06	6.16065e+06	6.27841e+06	6.44919e+06	6.30776e+06	6.2566e+06	7.00268e+06	5.63368e+06	6.15434e+06	6.2294e+06	6.81718e+06	6.72003e+06	6.03407e+06	6.98953e+06	6.25516e+06	-	-	-
Wbmp010544	10-Hydroxymethyllycaconitine	Alkaloids	Alkaloids	C37H50N2O11	699.35	699.35	698.341	[M+H]+	3	-	-	3.71743e+07	3.93173e+07	3.71106e+07	1.4376e+07	1.24983e+07	1.42774e+07	1.32804e+07	1.51698e+07	1.3385e+07	3.81734e+07	3.82096e+07	3.80188e+07	2.27641e+07	2.24449e+07	2.20061e+07	9.49137e+06	9.89743e+06	9.34995e+06	1.85606e+07	2.16579e+07	1.99321e+07	-	-	-
pme1184	Deoxyguanosine	Nucleotides and derivatives	Nucleotides and derivatives	C10H13N5O4	268.1	152.06	267.097	[M+H]+	3	961-07-9	C00330	851883	841488	651384	473365	471112	577168	431278	629428	443118	243164	283450	250563	388700	431544	377756	239269	333862	306876	459963	349708	369215	ko00230,ko01100,ko01232,ko02010	C00330	-
Zblp005760	Dihydro-feruloyltyramine	Alkaloids	Phenolamine	C18H21NO4	316.14	177.06	315.147	[M+H]+	1	-	-	142415	185738	183046	48986.8	47937.8	48324.9	51805.1	82631.2	58209.5	59855.4	39715.4	46046.5	32913.1	37511.9	25949.4	136534	111716	84055.3	43236.6	71584.6	53438.1	-	-	-
Lmtp006213	3'-Hydroxy-3,4,5-trimethoxybibenzyl	Others	Stilbene	C17H20O4	289.14	135.08	288.136	[M+H]+	3	-	-	130728	121748	150033	155059	138912	133205	67147.2	84744.8	84963	121142	148570	127867	117717	103391	113614	82566.5	55150.2	48416.1	96333.1	107074	96191.7	-	-	-
MWSmce698	2',4'-Dimethylacetophenone	Others	Ketone compounds	C10H12O	149.1	65.04	148.089	[M+H]+	3	89-74-7	-	5.74949e+06	6.40677e+06	5.85451e+06	8.04072e+06	5.0718e+06	6.68964e+06	5.4926e+06	6.73613e+06	5.2839e+06	2.0524e+06	2.11751e+06	2.21496e+06	4.76781e+06	5.67835e+06	6.22145e+06	4.51838e+06	5.1305e+06	5.3339e+06	1.29854e+06	2.42233e+06	1.98557e+06	-	CM01674	MetMap139
Sasp008612	Gibberellin A24*	Terpenoids	Ditepenoids	C20H26O5	347.19	301.18	346.178	[M+H]+	3	19427-32-8	C11861	265654	309074	276108	358332	317618	347578	393597	430075	400534	547148	583862	584033	407954	522586	538458	400252	329515	387022	288911	310383	299652	ko00904,ko01100,ko01110	C11861	-
Walp007192	2-aminodocoSane-1,6,19,20,21-pentaol	Lipids	Sphingolipids	C22H47NO5	406.35	300.29	405.345	[M+H]+	1	-	-	6.77259e+06	6.51075e+06	6.24777e+06	8.42906e+06	7.01795e+06	7.12097e+06	7.06484e+06	7.21472e+06	6.42531e+06	5.75726e+06	6.43661e+06	6.56476e+06	7.69189e+06	6.37581e+06	7.08093e+06	6.57487e+06	7.57754e+06	6.27103e+06	1.01023e+07	1.04941e+07	1.00829e+07	-	-	-
Walp008158	2-AminoicoSane-1,5,19-triol	Lipids	Sphingolipids	C20H43NO3	346.33	88.08	345.324	[M+H]+	1	-	-	636384	787306	738589	960125	849508	906604	830537	758227	845148	829968	801771	753658	693693	824921	810078	877886	956088	832588	1.23805e+06	1.39414e+06	1.20927e+06	-	-	-
MW0156861	Ser-Met-Met	Amino acids and derivatives	Amino acids and derivatives	C13H25N3O5S2	368.13	252.07	367.124	[M+H]+	3	-	-	6.39125e+06	5.83436e+06	5.32912e+06	833911	777824	964386	1.13379e+06	1.05605e+06	1.14772e+06	683405	657640	620502	723690	671830	871660	794977	802462	684330	1.42299e+06	1.46727e+06	1.3995e+06	-	-	-
PDP143846	methyl (9E,12R,13S)-12,13-dihydroxyheptadec-9-enoate	Others	Others	C18H34O4	337.24	193.12	314.246	[M+Na]+	3	-	-	6.16915e+06	6.14542e+06	6.46438e+06	5.51856e+06	4.72543e+06	4.68523e+06	4.04075e+06	4.72032e+06	3.94956e+06	5.04952e+06	4.92114e+06	4.89388e+06	4.31825e+06	4.77525e+06	4.22243e+06	2.66252e+06	2.60086e+06	2.65622e+06	4.17836e+06	4.44951e+06	4.49191e+06	-	-	-
MW0149975	Glu-Gln-Leu	Amino acids and derivatives	Amino acids and derivatives	C16H28N4O7	389.2	201.09	388.196	[M+H]+	3	-	-	551866	765909	657198	364924	320062	309567	591347	624802	559749	755147	605944	666302	384367	626698	523457	369967	389901	317855	507831	371982	401480	-	-	-
Lmcp006876	8-(Benzyloxy)-1-Naphthol	Others	Others	C17H14O2	251.11	91.05	250.099	[M+H]+	3	-	-	189268	128309	182593	138118	163739	195707	211215	146000	237344	321745	292793	313718	322116	198287	349254	206751	191400	182489	186842	204146	146096	-	-	-
pmf0440	p-Methoxycinnamaldehyde	Others	Aldehyde compounds	C10H10O2	163.08	91.05	162.068	[M+H]+	3	1963-36-6	C10475	1.45342e+06	1.52891e+06	1.40233e+06	2.15286e+06	1.33961e+06	1.74295e+06	1.32434e+06	1.51362e+06	1.69102e+06	681723	627953	501308	1.33656e+06	1.48347e+06	1.71967e+06	1.38237e+06	1.42372e+06	1.19542e+06	513227	480813	491384	-	C10475	-
WapTKC099359	3,7,7-Trimethyl-4-Methylidenebicyclo[4.1.0]Hept-2-Ene	Terpenoids	Monoterpenoids	C11H16	149.13	91.05	148.125	[M+H]+	2	-	-	847178	963370	1.04819e+06	929607	728767	1.0174e+06	1.04231e+06	1.35639e+06	1.13924e+06	955820	946724	918214	1.25171e+06	1.38834e+06	1.41437e+06	811863	862277	760275	720063	837343	748007	-	-	-
Wasyqp9808	Monooctyl Phthalate*	Phenolic acids	Phenolic acids	C16H22O4	279.16	149.02	278.152	[M+H]+	1	5393-19-1	-	1.34987e+07	1.52352e+07	1.12613e+07	1.77152e+07	1.01818e+07	1.6998e+07	1.43637e+07	1.08305e+07	8.83959e+06	1.62318e+07	1.54217e+07	1.04761e+07	1.11013e+07	1.4906e+07	1.86542e+07	1.43549e+07	1.30977e+07	1.19539e+07	1.52406e+07	1.33906e+07	1.02291e+07	-	-	-
Rfn03272	Phomolactone B	Lignans and Coumarins	Coumarins	C12H14O4	223.09	149.02	222.089	[M+H]+	3	-	-	589222	709391	540216	695373	591429	744330	627649	799692	550788	658519	658458	805018	769345	567335	637986	508464	486741	686153	558292	363567	656763	-	-	-
Zbsp011371	Abbeokutone	Others	Others	C20H32O3	321.24	321.24	320.235	[M+H]+	2	16836-28-5	-	5.54644e+06	5.40135e+06	5.04128e+06	4.25046e+06	4.08149e+06	4.62951e+06	4.08718e+06	4.35027e+06	4.41293e+06	3.63728e+06	3.38385e+06	3.27616e+06	5.21869e+06	5.17522e+06	5.04939e+06	3.82817e+06	4.08846e+06	4.39592e+06	3.28852e+06	3.46117e+06	3.3369e+06	-	-	-
Waqkp01044	3-Methoxytyrosine*	Amino acids and derivatives	Amino acids and derivatives	C10H13NO4	212.09	149.06	211.084	[M+H]+	1	7636-26-2	-	1.44757e+06	1.54297e+06	1.13759e+06	1.77242e+06	1.4889e+06	2.05425e+06	1.30643e+06	1.47734e+06	1.22498e+06	722998	708678	681441	841459	990072	1.2579e+06	975251	855015	846599	914469	825759	759965	-	-	-
Walp013004	Glycidyl Linoleate*	Lipids	Glycerol ester	C21H36O3	337.27	263.24	336.266	[M+H]+	1	24305-63-3	-	2.27129e+06	2.30826e+06	2.16953e+06	978697	850037	1.02647e+06	978109	871181	754760	1.37753e+06	1.60955e+06	1.70172e+06	1.31725e+06	1.42493e+06	1.29838e+06	508945	638449	599211	1.17685e+06	1.14619e+06	990812	-	-	-
Waptp08627	13,16-Docosadienamide	Lipids	Free fatty acids	C22H41NO	336.33	69.07	335.319	[M+H]+	1	-	-	411038	408742	337372	230941	203968	205696	264166	465451	577412	309376	344445	326393	485793	690882	508345	453472	1.08342e+06	1.00491e+06	279320	299413	292319	-	-	-
WapTKC212034	17beta-hydroxy-3-oxo-19-nor-5alpha-androst-1-ene	Steroids	Steroid	C18H26O2	275.2	133.1	274.193	[M+H]+	3	-	-	692007	707664	701218	826874	651740	815142	878142	958691	756243	725856	728645	639309	1.02159e+06	1.03926e+06	1.27781e+06	576963	514824	527343	648275	641364	568643	-	-	-
WapTKC041396	11-Acetoxycyclofarnesa-4,8,10-Trien-15-al	Terpenoids	Sesquiterpenoids	C17H24O3	277.18	135.12	276.173	[M+H]+	3	109326-05-8	-	7.86166e+06	7.44948e+06	6.86314e+06	6.46047e+06	5.36117e+06	6.03067e+06	1.04774e+07	9.49193e+06	1.00824e+07	1.25662e+07	1.11491e+07	1.33142e+07	1.3536e+07	1.38196e+07	1.39495e+07	7.12868e+06	7.07241e+06	6.96196e+06	6.71945e+06	7.56173e+06	7.19261e+06	-	-	-
Qayp008161	Sileneoside H	Steroids	Steroidal saponins	C35H56O14	701.37	539.32	700.367	[M+H]+	3	-	-	1.12183e+06	968322	858365	635394	594475	554393	594726	663981	541006	701849	811580	678553	811051	730469	716670	384796	338847	368550	664459	578837	683404	-	-	-
MW0145764	Asn-His-Asn	Amino acids and derivatives	Amino acids and derivatives	C14H21N7O6	384.16	278.12	383.155	[M+H]+	3	-	-	427104	548534	457808	910555	758156	847585	821629	799962	732504	810135	749423	776929	678174	887949	800774	549783	540016	492934	601173	504371	490269	-	-	-
Qmjp080408	15-Hydroxysessilifol F	Terpenoids	Sesquiterpenoids	C21H34O4	351.25	259.2	350.246	[M+H]+	3	-	-	1.06357e+06	1.12122e+06	1.07498e+06	1.45317e+06	1.56451e+06	1.71466e+06	2.19784e+06	1.97131e+06	1.84962e+06	1.24608e+06	1.2518e+06	1.19685e+06	1.77999e+06	1.82784e+06	2.2202e+06	1.63189e+06	1.4089e+06	1.40182e+06	976097	1.19241e+06	1.11053e+06	-	-	-
Lmfp009701	Glycerol 9,11,13-octadecatrienoyl ester*	Lipids	Glycerol ester	C21H36O4	353.27	261.22	352.261	[M+H]+	1	-	-	2.91179e+06	2.81645e+06	2.8412e+06	2.17205e+06	2.53999e+06	2.66756e+06	2.11268e+06	2.45206e+06	2.27036e+06	2.78091e+06	2.77096e+06	2.45868e+06	2.54655e+06	2.46257e+06	2.52601e+06	2.47329e+06	2.40296e+06	2.62977e+06	2.04192e+06	2.32394e+06	2.16778e+06	-	-	-
MWS201480	Tyr-Ala	Amino acids and derivatives	Amino acids and derivatives	C12H16N2O4	253.12	136.08	252.111	[M+H]+	3	730-08-5	-	90761.7	109822	133957	128451	103698	125064	111224	144014	145000	93740.8	67908	118291	107123	75742.7	120327	149037	83092.8	70109.2	128412	143220	110247	-	-	-
Rlp00117	12,13-Dehydrogeranylgeraniol	Terpenoids	Monoterpenoids	C18H30O	263.24	67.05	262.23	[M+H]+	1	352274-18-1	-	1.809e+07	1.86302e+07	1.78596e+07	1.00396e+07	8.67208e+06	9.36494e+06	7.26425e+06	8.34317e+06	7.87184e+06	1.53854e+07	1.40538e+07	1.39314e+07	1.26203e+07	1.27677e+07	1.32394e+07	5.92518e+06	6.53329e+06	5.8443e+06	1.01215e+07	1.10123e+07	1.0458e+07	-	-	-
Lmhp008440	LysoPE 15:1*	Lipids	LPE	C20H40NO7P	438.26	297.24	437.254	[M+H]+	2	-	-	380740	367161	213675	203570	263402	249903	323548	307970	296052	484724	320570	400227	315139	284955	299006	208292	180143	235421	270927	198364	258892	-	-	-
Lcsp013328	linoleoyl ethanolamine	Lipids	LPE	C20H37NO2	324.29	62.06	323.282	[M+H]+	1	68171-52-8	-	2.61948e+06	2.47811e+06	2.49839e+06	1.56302e+06	1.59374e+06	1.63982e+06	602092	620189	553995	2.44108e+06	2.66457e+06	2.55111e+06	1.20412e+06	1.35203e+06	1.34913e+06	899154	1.14555e+06	994765	1.45918e+06	1.53605e+06	1.41003e+06	-	-	-
Sazp007852	Dihydrocubebin	Lignans and Coumarins	Lignans	C20H22O6	359.15	135.04	358.142	[M+H]+	3	24563-03-9	C10558	91560.3	124284	113926	157981	142082	178891	147759	96938.7	143441	171626	172998	176065	146765	132969	107636	129079	114468	130401	134462	145258	120763	-	C10558	-
WapTKC122495	O-beta-D-Glucosylzeatin	Alkaloids	Alkaloids	C16H23N5O6	382.17	220.12	381.165	[M+H]+	2	56329-06-7	C03423	1.02012e+06	975319	886233	991231	805973	766049	741980	747969	745705	743160	664144	889340	727447	759180	768133	866593	705903	799094	909932	778384	668511	ko00908,ko01110	C03423	-
Lmhp009187	LysoPE 15:0*	Lipids	LPE	C20H42NO7P	440.28	299.26	439.27	[M+H]+	1	-	-	2.01097e+06	2.47606e+06	2.30552e+06	1.35023e+06	1.20533e+06	1.2697e+06	1.811e+06	1.92714e+06	1.62322e+06	2.80965e+06	2.55863e+06	2.4946e+06	2.29494e+06	2.18195e+06	2.17713e+06	1.50517e+06	1.0569e+06	1.32261e+06	1.55875e+06	1.64127e+06	1.57335e+06	-	-	-
Lmmp001673	2-Ethyl-3-methylmaleimide-N-glucoside	Alkaloids	Alkaloids	C13H19NO7	302.12	140.07	301.116	[M+H]+	3	-	-	180947	181111	185272	213998	238669	316827	147933	195378	141901	196255	199668	195903	404083	267949	315825	205129	256062	223531	241383	227761	201368	-	-	-
PDP298057	cryptenol	Lipids	Sphingolipids	C13H18O2	207.14	91.05	206.131	[M+H]+	3	-	-	600221	686654	619141	1.15579e+06	920523	1.0127e+06	1.26436e+06	1.32406e+06	1.24871e+06	1.61472e+06	1.63361e+06	1.50436e+06	1.72336e+06	1.73295e+06	1.6706e+06	897555	897436	846860	966317	1.04768e+06	999130	-	-	-
Wasyqp6350	Dehydrophytosphingosine*	Lipids	Sphingolipids	C18H37NO3	316.29	60.04	315.277	[M+H]+	2	-	-	2.30392e+07	2.39628e+07	2.23545e+07	1.09004e+07	1.60373e+07	1.0952e+07	1.25557e+07	9.83961e+06	1.24015e+07	1.93928e+07	1.86737e+07	1.77485e+07	1.68014e+07	1.19075e+07	1.12626e+07	1.29393e+07	1.37855e+07	1.37176e+07	1.75185e+07	1.84341e+07	1.77803e+07	-	-	-
Sadp001651	2-amino-7-[(2R,3R,4R,5R)-3,4-dihydroxy-5-(hydroxymethyl)oxolan-2-yl]-1H-purin-6-one*	Nucleotides and derivatives	Nucleotides and derivatives	C10H13N5O5	284.1	152.06	283.092	[M+H]+	1	-	-	9.23044e+06	1.19174e+07	1.0607e+07	8.43997e+06	6.80899e+06	9.00556e+06	6.25252e+06	8.29403e+06	6.1335e+06	6.38284e+06	7.26818e+06	7.44586e+06	8.58728e+06	8.71856e+06	9.91805e+06	6.83384e+06	6.02565e+06	6.71647e+06	5.74275e+06	6.37267e+06	6.76703e+06	-	-	-
MWSmce116	5'-Deoxyadenosine*	Nucleotides and derivatives	Nucleotides and derivatives	C10H13N5O3	252.1	136.06	251.102	[M+H]+	3	4754-39-6	C05198	1.8393e+06	1.62342e+06	1.69855e+06	1.47175e+06	1.58085e+06	1.36192e+06	1.84037e+06	2.44622e+06	1.77035e+06	941648	719744	820053	940876	1.12054e+06	1.50865e+06	789195	829377	715202	1.36889e+06	1.27732e+06	1.12451e+06	-	C05198	-
mws1715	Cordycepin*	Nucleotides and derivatives	Nucleotides and derivatives	C10H13N5O3	252.11	136.06	251.102	[M+H]+	3	73-03-0	C08431	1.2995e+06	1.18541e+06	1.2426e+06	932053	953947	807976	1.13829e+06	1.7178e+06	1.07411e+06	505253	485721	611672	624682	833877	768179	611330	604411	533720	891323	892655	837331	-	C08431	-
pmb0818	5-Methoxyindoleacetate	Alkaloids	Plumerane	C11H11NO3	206.08	145.05	205.074	[M+H]+	3	3471-31-6	C05660	5.93954e+06	5.18929e+06	4.4545e+06	1.0027e+06	745625	772648	269945	378941	383060	817917	666511	703885	299582	287371	361186	279006	203124	276963	1.13638e+06	1.23145e+06	1.02827e+06	ko00380	C05660	-
Wcjp002598	8-Hydroxyquinoline	Alkaloids	Quinoline alkaloids	C9H7NO	146.06	91.05	145.053	[M+H]+	1	148-24-3	C19434	3.76057e+07	3.89711e+07	4.10236e+07	6.10235e+06	6.51012e+06	6.6776e+06	2.46752e+06	2.6455e+06	2.70553e+06	5.12557e+06	4.69208e+06	5.52635e+06	2.05095e+06	2.02575e+06	1.93114e+06	2.13926e+06	1.3899e+06	1.65079e+06	8.99053e+06	9.1039e+06	9.01466e+06	-	C19434	-
Hmbp001276	Gallacetophenone	Others	Ketone compounds	C8H8O4	169.05	65.03	168.042	[M+H]+	3	528-21-2	-	741808	825836	881967	427334	441706	292232	400801	415244	337838	155216	225034	170458	237696	128318	273995	541827	395777	351071	399302	359994	585317	-	CM01681	MetMap139,MetMap164
pmb0490	p-Coumaroylputrescine	Alkaloids	Phenolamine	C13H18N2O2	235.14	147.04	234.137	[M+H]+	3	34136-53-3	C18326	529207	465164	550480	357925	315302	294478	198650	209885	153328	280450	294851	354928	334881	291182	276551	282888	330379	277187	276564	299861	268197	ko00330,ko01100	C18326	-
MWSHY0071	Chrysin	Flavonoids	Flavones	C15H10O4	255.064	153.018	254.058	[M+H]+	3	480-40-0	C10028	8.83693e+06	9.38747e+06	9.25581e+06	837168	633009	585988	2.73474e+06	4.55834e+06	2.69102e+06	411632	413850	331505	221660	228937	527828	763982	673651	634983	2.46477e+06	2.82113e+06	2.62467e+06	ko00941	C10028	-
WapTKC119817	Gracilistone A	Terpenoids	Sesquiterpenoids	C16H24O2	249.18	161.1	248.178	[M+H]+	2	-	-	96958.2	69929.8	43626.2	84285	122382	104829	136410	110837	100537	92694.2	86198.8	99263	90735.2	99237.6	136671	82465.5	110174	92635.6	78973.6	103831	73500.9	-	-	-
pmb2406	LysoPC 17:0	Lipids	LPC	C25H52NO7P	510.36	184.07	509.348	[M+H]+	1	50930-23-9	-	3.79238e+06	3.64134e+06	3.88261e+06	2.71552e+06	2.6257e+06	2.60139e+06	2.49984e+06	2.73971e+06	2.44817e+06	1.95449e+06	1.74583e+06	1.76766e+06	2.17126e+06	2.11916e+06	2.18915e+06	1.69479e+06	1.62143e+06	1.61302e+06	2.27234e+06	2.31727e+06	2.15034e+06	-	-	-
Sasp007990	Myristoyl Ethanolamide	Lipids	Sphingolipids	C16H33NO2	272.26	100.08	271.251	[M+H]+	1	142-58-5	-	664164	516364	619613	562817	593242	526807	617573	570168	516369	672357	533399	513470	655937	554649	473536	436785	988784	578677	689412	667835	636957	-	-	-
MWS04491	3,4-Dehydro-DL-proline	Amino acids and derivatives	Amino acids and derivatives	C5H7NO2	114.05	68.05	113.048	[M+H]+	3	3395-35-5	-	432369	273814	361409	289596	232700	373915	264122	257143	247434	376191	409518	365021	353208	321900	303594	301971	269249	404070	274570	270551	321116	-	-	-
Sasp005477	1,4,4,7a-tetramethyl-2,4,5,7a-tetrahydro-1H-inden-2-one	Terpenoids	Sesquiterpenoids	C13H18O	191.14	133.1	190.136	[M+H]+	2	-	-	22790351	2.47358e+07	2.24094e+07	1.6599e+07	2.57023e+07	2.34785e+07	2.20689e+07	1.82922e+07	2.1027e+07	1.39161e+07	1.3087e+07	1.3246e+07	2.0169e+07	1.65166e+07	1.93702e+07	1.7501e+07	1.50223e+07	1.6143e+07	9.52782e+06	1.03161e+07	1.01535e+07	-	-	-
Hmxp007703	5,7,8,3',4'-Pentamethoxyflavanone*	Flavonoids	Flavanones	C20H22O7	375.14	211.06	374.137	[M+H]+	3	-	-	153187	150172	150452	146268	130573	134640	97026.6	90618.7	101371	130362	154124	149531	102974	128714	126245	87410.5	55019.4	65988	98447.3	99686.8	78657.7	-	-	-
WapTKC036660	12-Hydroxy-9,11(13)-Eremophiladien-8-one*	Terpenoids	Sesquiterpenoids	C15H22O2	235.17	177.13	234.162	[M+H]+	2	1427163-35-6	-	102899	83052.2	100133	73537.7	91655.3	75279.2	58392.1	103448	91399.7	62932	51585.8	58315.7	49980.3	47610	42344.4	172091	152118	155177	76339.9	63846.9	84792.8	-	-	-
mws1668	Angelicin*	Lignans and Coumarins	Coumarins	C11H6O3	187.04	131.05	186.032	[M+H]+	3	523-50-2	C09060	213739	166264	124778	101235	74935.1	67804.3	176944	189747	195500	105200	99252.7	99254.7	103730	129087	99892.5	170451	438725	120635	79151.3	122545	113935	ko00999,ko01110	C09060	-
WapTKC012009	13-Methyl-8,11,13-Podocarpatriene-2,19-diol	Terpenoids	Ditepenoids	C18H26O2	275.2	173.13	274.193	[M+H]+	3	2081951-14-4	-	141832	237750	143753	191476	192498	198398	199804	273971	322621	265994	217343	244336	350214	233537	367497	174755	172942	266544	217788	143470	143927	-	-	-
Lhcp090204	beta-Ionone	Terpenoids	Monoterpenoids	C13H20O	193.16	109.07	192.151	[M+H]+	3	79-77-6	C12287	210295	151274	191103	163590	214884	146746	157480	147864	122500	140858	95852.8	61747.3	221111	163711	209931	97574.7	106548	119366	147964	169676	100358	-	C12287	-
PDP194373	3,10-dimethyl-3a,4,5,8,9,11a-hexahydro-3H-cyclodeca[b]furan-2-one	Terpenoids	Sesquiterpenoids	C14H20O2	221.16	137.06	220.146	[M+H]+	3	-	-	467332	436074	462415	713895	541988	531035	407555	755841	550445	259766	265162	280343	372755	507783	541724	488763	421005	388570	203168	282151	223953	-	-	-
Wbmp008130	Anthriscifolcine A	Alkaloids	Alkaloids	C26H39NO7	478.28	337.28	477.273	[M+H]+	3	-	-	1.0314e+07	1.29725e+07	1.68666e+07	6.41242e+06	6.65888e+06	6.29208e+06	6.55096e+06	6.6859e+06	1.31725e+07	8.1792e+06	1.13532e+07	1.08426e+07	1.4668e+07	1.07854e+07	1.05833e+07	1.36293e+07	6.60612e+06	7.3509e+06	1.00753e+07	9.00387e+06	8.27844e+06	-	-	-
PDP239672	D-2-Aminobutyrate	Alkaloids	Alkaloids	C4H9NO2	104.07	58.06	103.063	[M+H]+	3	2623-91-8	C02261	181305	176590	180121	231811	231131	141532	186736	177487	133949	159442	161191	143389	134093	122051	165619	195527	158440	133872	144243	151821	127013	-	C02261	-
PDP068719	4-amino-2-methylbutanoic acid*	Alkaloids	Alkaloids	C5H11NO2	118.09	58.07	117.079	[M+H]+	3	-	-	2.28602e+06	2.35485e+06	2.45985e+06	3.16394e+06	3.33208e+06	3.12093e+06	2.12975e+06	1.99129e+06	2.11321e+06	3.94647e+06	3.87682e+06	3.33147e+06	2.67113e+06	2.93876e+06	2.96454e+06	3.18345e+06	2.54264e+06	2.74563e+06	2.67729e+06	2.73838e+06	2.65705e+06	-	-	-
Lamp000484	4-Methylazetidine-2-Carboxylic acid*	Alkaloids	Alkaloids	C5H9NO2	116.07	70.06	115.063	[M+H]+	3	1779725-63-1	-	2.30425e+07	2.447e+07	2.17478e+07	2.35585e+07	2.57919e+07	2.3955e+07	1.71232e+07	1.524e+07	1.62061e+07	3.22666e+07	2.93986e+07	3.0081e+07	4.95401e+07	5.73153e+07	5.97998e+07	2.00121e+07	2.02793e+07	1.7911e+07	2.44305e+07	2.73107e+07	2.51735e+07	-	-	-
mws0567	4-Guanidinobutanoate	Organic acids	Organic acids	C5H11N3O2	146.09	87.04	145.085	[M+H]+	2	463-00-3	C01035	2.19261e+07	2.61229e+07	1.84821e+07	2.36693e+07	2.30947e+07	2.03662e+07	1.58411e+07	1.57941e+07	1.28553e+07	1.25521e+07	1.07049e+07	1.09994e+07	1.03538e+07	1.0801e+07	1.18688e+07	1.68302e+07	1.78689e+07	1.62648e+07	1.36983e+07	1.68356e+07	1.52978e+07	ko00330,ko01100	C01035	-
MWSmce338	N-Hydroxypipecolic acid	Alkaloids	Piperidine alkaloids	C6H11NO3	146.08	70.06	145.074	[M+H]+	3	115819-92-6	-	801104	626268	657393	841565	898459	778935	1.0391e+06	929782	757897	1.13786e+06	1.0766e+06	1.05377e+06	985441	1.00376e+06	1.16584e+06	1.06956e+06	1.05863e+06	879950	862733	873592	1.20587e+06	-	-	-
MWSmce157	Stachydrine	Alkaloids	Pyrrole alkaloids	C7H13NO2	144.1	58.06	143.095	[M+H]+	3	471-87-4	C10172	748481	685508	457858	478274	476104	374700	405871	468496	393709	416567	354797	414498	373489	425867	483507	629382	711518	480093	349034	437942	460218	-	C10172	-
Lcfp121197	NSC614616	Alkaloids	Alkaloids	C6H10N2O2	143.08	97.08	142.074	[M+H]+	3	117305-84-7	-	4.42886e+06	4.88195e+06	3.0717e+06	5.92748e+06	7.02181e+06	4.20314e+06	4.70848e+06	4.52145e+06	3.51546e+06	5.10075e+06	4.42212e+06	5.0473e+06	4.30041e+06	4.83158e+06	4.97852e+06	4.9236e+06	4.82471e+06	4.04661e+06	3.70463e+06	4.10842e+06	4.03662e+06	-	-	-
Lcsp000959	Gly-Val-Ala	Amino acids and derivatives	Amino acids and derivatives	C10H19N3O4	246.14	72.08	245.138	[M+H]+	1	-	-	6.00146e+07	6.23761e+07	5.88799e+07	1.68929e+07	1.3921e+07	1.70641e+07	6.535e+06	7.39431e+06	6.94991e+06	1.52741e+07	1.54566e+07	1.50707e+07	2.32946e+07	2.54516e+07	2.83064e+07	7.0637e+06	6.10819e+06	6.19488e+06	1.90787e+07	1.96737e+07	1.85872e+07	-	-	-
MWS201455	Asp-Lys*	Amino acids and derivatives	Amino acids and derivatives	C10H19N3O5	262.14	84.08	261.132	[M+H]+	3	5891-51-0	-	3.32972e+06	3.54907e+06	2.29766e+06	1.75459e+06	1.88648e+06	1.42821e+06	1.80189e+06	1.73805e+06	1.53287e+06	2.81716e+06	2.63457e+06	2.66286e+06	2.92889e+06	2.65981e+06	2.85307e+06	1.69663e+06	1.97527e+06	1.56259e+06	1.96067e+06	2.2791e+06	2.07039e+06	-	-	-
mws0875	Cys-Gly	Amino acids and derivatives	Amino acids and derivatives	C5H10N2O3S	179.05	76.02	178.041	[M+H]+	3	19246-18-5	C01419	379066	403114	428694	733363	1.21239e+06	871100	421048	100571	206049	319043	362271	311135	397605	538098	972341	1.06798e+06	1.14628e+06	976192	134331	166136	168945	ko00480,ko01100	C01419	-
mws3133	N-Acetyl-L-hydroxyproline	Amino acids and derivatives	Amino acids and derivatives	C7H11NO4	174.08	86.06	173.069	[M+H]+	3	33996-33-7	-	1.058e+06	1.12075e+06	1.10081e+06	950560	1.08263e+06	1.0083e+06	891656	826225	746779	1.03401e+06	907506	911996	796466	791232	784314	907633	948420	1.03728e+06	895051	872387	961171	-	-	-
MWS201187	Trp-His	Amino acids and derivatives	Amino acids and derivatives	C17H19N5O3	342.16	156.08	341.149	[M+H]+	3	-	-	204835	175755	200361	209843	231118	179051	158182	146729	129702	144029	129540	219210	145485	196785	225245	162678	124879	196964	202035	197093	156935	-	-	-
MWS5173	Isocytosine	Nucleotides and derivatives	Nucleotides and derivatives	C4H5N3O	112.05	70.03	111.043	[M+H]+	3	108-53-2	-	288535	319942	277251	372026	337613	289731	191377	212371	229806	381910	223992	386750	621070	643796	383826	271579	285454	200505	285604	362466	223563	-	-	-
Waqkp05977	2-g-linolenoyl-glycerol	Lipids	Glycerol ester	C21H36O4	353.27	261.22	352.261	[M+H]+	1	-	-	2.07937e+06	2.02514e+06	1.88673e+06	698946	500038	623157	671912	777017	576841	1.94866e+06	1.75726e+06	1.74499e+06	1.04458e+06	1.09691e+06	1.12134e+06	439969	440462	376283	962661	1.06729e+06	975413	-	-	-
Lmcp005089	6,8-Dihydroxy-2-[2-(4-methoxyphenyl)ethyl]chromone	Others	Chromone	C18H16O5	313.11	121.07	312.1	[M+H]+	3	-	-	1.74598e+06	1.64493e+06	1.78754e+06	909164	767822	1.29184e+06	960537	1.3546e+06	1.08307e+06	883074	679457	590440	233936	456091	340714	1.14776e+06	1.15602e+06	881529	828001	957770	846040	-	-	-
Lmhp011388	2-α-Linolenoyl-glycerol*	Lipids	Glycerol ester	C21H36O4	353.27	261.22	352.261	[M+H]+	1	55268-58-1	-	2.60323e+06	2.89631e+06	2.83801e+06	2.7777e+06	2.57632e+06	2.63107e+06	2.26424e+06	2.35075e+06	2.10216e+06	2.79004e+06	2.84179e+06	2.56896e+06	2.37933e+06	2.51716e+06	2.48605e+06	2.35742e+06	2.60915e+06	2.44322e+06	2.20397e+06	2.28267e+06	2.20909e+06	-	-	-
Hmhp005846	Tenaxin I*	Flavonoids	Flavones	C18H16O7	345.09	330.07	344.09	[M+H]+	3	86926-52-5	-	98459.6	76100.7	93537.9	68891	42565.6	49771.1	90355.2	77838.3	56398.4	151033	146354	144456	92095.3	36458.8	53697.8	35381.2	34841.6	22810.4	72883.5	57578.7	79516.8	-	-	-
Lhgp080602	8-Keto-9(10)-α-patchoulene-4α-ol*	Terpenoids	Sesquiterpenoids	C15H22O2	235.17	67.05	234.162	[M+H]+	3	-	-	131595	176776	182976	159572	180085	172142	172591	140438	152302	147453	180939	165972	151144	153567	181483	146673	163690	137399	168856	173191	173122	-	-	-
mws0629	L-Aspartyl-L-Phenylalanine	Amino acids and derivatives	Amino acids and derivatives	C13H16N2O5	281.11	166.09	280.106	[M+H]+	1	13433-09-5	-	1.64767e+06	1.24476e+06	1.57496e+06	1.74877e+06	1.74592e+06	1.98149e+06	1.34699e+06	1.52908e+06	1.26738e+06	1.08943e+06	1.45534e+06	1.09688e+06	972407	1.07029e+06	1.27398e+06	1.12439e+06	1.18972e+06	1.07547e+06	1.14902e+06	1.19593e+06	1.03925e+06	-	-	-
Lacp001298	4-Hydroxy-3-methoxy-β-phenethylamine*	Alkaloids	Alkaloids	C9H13NO2	168.1	91.05	167.095	[M+H]+	2	-	-	3.73711e+06	3.81578e+06	3.8118e+06	3.004e+06	2.88907e+06	3.27549e+06	1.74913e+06	1.97888e+06	1.89962e+06	2.79481e+06	2.45936e+06	2.51713e+06	1.42752e+06	1.91366e+06	2.05816e+06	2.70681e+06	2.39434e+06	2.29438e+06	1.83593e+06	1.9525e+06	1.80576e+06	-	-	-
Walp007190	2-AminoicoSane-1,5,7,19-tetraol	Lipids	Sphingolipids	C20H43NO4	362.33	300.29	361.319	[M+H]+	1	-	-	3.20485e+07	3.32249e+07	3.35772e+07	4.24018e+07	3.83065e+07	3.66693e+07	3.43552e+07	3.67588e+07	3.60484e+07	3.28633e+07	3.58198e+07	3.31008e+07	3.57408e+07	3.47772e+07	3.83349e+07	3.28733e+07	4.01214e+07	3.14709e+07	4.8759e+07	5.60195e+07	5.03635e+07	-	-	-
Safp001796	4-Hydroxy-L-tryptophan	Amino acids and derivatives	Amino acids and derivatives	C11H12N2O3	221.09	158.06	220.085	[M+H]+	1	25242-90-4	C21777	3.16563e+06	2.80597e+06	2.72693e+06	3.43173e+06	2.94161e+06	3.15028e+06	1.97783e+06	2.04649e+06	2.05536e+06	1.81983e+06	1.66341e+06	1.6886e+06	1.87098e+06	2.0934e+06	1.88372e+06	1.33827e+06	1.17988e+06	1.16592e+06	2.01933e+06	1.80781e+06	1.76374e+06	ko00901	C21777	-
Wbsp011256	16-oxo-21β-hydroxyserrat-14-en-3α-yl acetate	Terpenoids	Triterpene	C30H48O3	457.37	457.37	456.36	[M+H]+	3	-	-	9.51127e+06	8.90108e+06	8.42014e+06	8.4161e+06	8.08123e+06	7.64582e+06	7.90785e+06	7.75419e+06	7.94049e+06	8.09432e+06	8.21232e+06	8.56383e+06	7.74143e+06	7.42253e+06	8.05897e+06	8.84023e+06	8.41172e+06	8.7991e+06	7.85465e+06	8.41705e+06	8.78269e+06	-	-	-
Lskp211278	Oxypinnatanine A	Alkaloids	Alkaloids	C10H16N2O5	245.11	84.04	244.106	[M+H]+	3	-	-	2.40327e+06	2.21574e+06	2.46864e+06	4.88941e+06	4.37344e+06	5.54905e+06	2.42094e+06	2.68833e+06	2.60078e+06	2.53086e+06	2.63087e+06	2.44089e+06	2.93201e+06	2.82353e+06	3.09721e+06	2.66109e+06	2.46258e+06	2.73991e+06	2.29872e+06	2.50084e+06	2.4476e+06	-	-	-
WapTKC044675	3,8-dimethyl-5-(prop-1-en-2-yl)-1,2,4a,7,8,8a-hexahydronaphthalen-2-yl acetate	Terpenoids	Sesquiterpenoids	C17H24O2	261.18	145.1	260.178	[M+H]+	3	67604-07-3	-	801339	635052	795503	821485	792424	892927	1.1731e+06	1.00155e+06	1.0109e+06	1.0163e+06	1.11653e+06	1.14189e+06	1.17519e+06	1.19287e+06	1.24222e+06	975610	995229	925793	614198	580782	750753	-	-	-
PD0363640	26,27-Dinorcholest-5-en-23-yn-3beta-ol	Others	Others	C25H38O	355.3	81.07	354.292	[M+H]+	3	63015-89-4	-	418054	383164	387296	255116	225624	234628	196674	176294	138996	350939	294198	380341	346234	309008	323865	109389	153513	195268	219615	336253	342656	-	-	-
Wasdp08957	Jasmolone*	Others	Ketone compounds	C11H16O2	181.12	135.12	180.115	[M+H]+	1	22054-39-3	-	400576	371139	340558	410555	369161	349453	350741	381225	359028	239417	279488	259830	206592	350837	364134	307338	331806	294691	261570	275640	294417	-	-	-
PD0846084	Octadecadiene-1,18-Diol	Lipids	Free fatty acids	C18H34O2	283.26	69.07	282.256	[M+H]+	2	-	-	82968.7	89278.3	72972.7	103667	86688.8	108242	81347.6	89602.2	70575.7	58273.9	41452.4	55130.1	90840.5	101099	88431.5	95760.2	64939.3	87066.8	46230	60238.9	66948.4	-	-	-
PDP151877	Isorhamnetin 3-(6''-malonylglucoside)	Flavonoids	Flavones	C25H24O15	565.14	289.05	564.111	[M+H]+	3	-	-	2.1121e+06	2.08937e+06	2.56831e+06	368823	203799	143416	1.0046e+06	1.1663e+06	950874	60986.9	45903.6	39657.8	109157	46794.3	184253	66521.7	105139	147528	600582	554389	614624	-	-	-
Waqkp06484	1-Linolenoylglycerol	Lipids	Glycerol ester	C21H36O4	353.27	261.22	352.261	[M+H]+	1	-	-	9.27379e+06	9.36177e+06	8.45442e+06	4.84765e+06	3.64177e+06	4.38563e+06	4.82155e+06	4.36669e+06	4.06105e+06	6.55865e+06	6.0128e+06	5.75795e+06	4.88215e+06	4.65921e+06	5.04057e+06	2.34295e+06	2.46099e+06	2.43358e+06	4.53646e+06	4.75522e+06	4.48709e+06	-	-	-
Lcsp002508	Pro-Thr-Ile	Amino acids and derivatives	Amino acids and derivatives	C15H27N3O5	330.2	70.06	329.195	[M+H]+	3	-	-	138947	128362	109625	200856	112743	98476.6	161079	234811	117920	164182	187007	175776	307045	235095	264943	122874	47282.2	180367	122602	127526	100988	-	-	-
Wcop008480	2,5-dimethyl-2,3,3a,7a-tetrahydro-1H-indene-1,3-diol	Terpenoids	Sesquiterpenoids	C11H16O2	181.12	135.12	180.115	[M+H]+	3	-	-	357546	328951	326836	401886	352165	395483	415218	392018	350303	360565	234218	288009	236017	332885	322031	294864	256907	338490	252784	298812	289952	-	-	-
MWStz563	N-Feruloyl-3-methoxytyramine*	Alkaloids	Phenolamine	C19H21NO5	344.15	177.06	343.142	[M+H]+	1	78510-19-7	-	5.13699e+06	5.30833e+06	5.02296e+06	457812	443013	591109	704914	602245	615289	522643	565746	454385	246008	310718	382606	1.00785e+06	1.04943e+06	820245	648572	668798	617831	-	-	-
pmb0998	GMP	Nucleotides and derivatives	Nucleotides and derivatives	C10H14N5O8P	364.07	152.06	363.058	[M+H]+	3	85-32-5	C00144	668713	511442	464703	1.02668e+06	911788	672172	1.85147e+06	1.66394e+06	1.2147e+06	1.27812e+06	1.21699e+06	1.13205e+06	1.87183e+06	1.59705e+06	1.86163e+06	1.66568e+06	1.37575e+06	1.45055e+06	990538	1.59513e+06	1.02563e+06	ko00230,ko01100,ko01232	C00144	-
pme1383	Pyridoxine	Others	Vitamin	C8H11NO3	170.08	134.06	169.074	[M+H]+	1	65-23-6	C00314	2.49619e+06	2.81176e+06	1.44098e+06	3.1786e+06	2.76916e+06	1.52631e+06	2.64611e+06	2.47489e+06	1.43525e+06	1.69052e+06	1.72371e+06	1.19511e+06	3.41397e+06	3.07973e+06	3.09518e+06	1.39879e+06	1.66368e+06	1.57239e+06	1.38885e+06	2.10346e+06	1.5026e+06	ko00750,ko01100,ko01240	C00314	-
Lmhp001670	L-Valyl-L-Leucine	Amino acids and derivatives	Amino acids and derivatives	C11H22N2O3	231.17	72.08	230.163	[M+H]+	3	3989-97-7	-	1.11799e+06	904557	901492	582733	448396	441044	1.13814e+06	1.18903e+06	1.14823e+06	960254	1.03526e+06	777420	933825	684541	869011	576494	548629	556189	561221	697467	789362	-	-	-
Wdyp002741	(1r)-1-[(4-hydroxyphenyl)methyl]-7-methoxy-2-methyl-3,4-dihydro-1h-isoquinolin-8-ol	Alkaloids	Isoquinoline alkaloids	C18H21NO3	300.16	107.05	299.152	[M+H]+	3	-	-	3.14947e+06	2.72126e+06	3.1295e+06	6.43733e+06	8.58938e+06	5.90987e+06	8.47592e+06	1.17933e+07	9.27743e+06	9.67494e+06	1.7005e+07	1.08473e+07	8.35361e+06	7.13041e+06	9.49733e+06	8.40093e+06	8.26191e+06	7.60228e+06	6.85673e+06	7.83519e+06	7.55823e+06	-	-	-
MWStz541	Cannabisin F	Alkaloids	Phenolamine	C36H36N2O8	625.26	488.17	624.247	[M+H]+	3	163136-19-4	C17910	1.17209e+07	1.19519e+07	1.20667e+07	6.52961e+06	5.43816e+06	8.7194e+06	6.39998e+06	9.74194e+06	7.03312e+06	5.36202e+06	4.6768e+06	4.04694e+06	1.80263e+06	3.112e+06	2.42161e+06	7.55656e+06	6.66936e+06	5.37408e+06	5.68642e+06	6.09163e+06	5.49762e+06	-	C17910	-
Zbsp010779	[6]-Paradol methyl	Phenolic acids	Phenolic acids	C18H28O3	293.21	177.09	292.204	[M+H]+	3	-	-	290529	401702	517705	322351	249486	266441	315033	345781	506082	502934	452692	476105	490028	527685	475613	277694	264434	274004	359981	364999	332266	-	-	-
Hmcp003852	Elemol	Terpenoids	Sesquiterpenoids	C15H26O	223.21	207.03	222.198	[M+H]+	3	639-99-6	-	5.89335e+06	5.28353e+06	6.58408e+06	5.08544e+06	4.99333e+06	5.4771e+06	5.90913e+06	4.41742e+06	4.54624e+06	4.41251e+06	4.29933e+06	4.74622e+06	5.46663e+06	5.12636e+06	4.46412e+06	4.53408e+06	5.0492e+06	4.54587e+06	3.79212e+06	3.99743e+06	4.36956e+06	-	-	-
MW0153617	Met-Met-Asp	Amino acids and derivatives	Amino acids and derivatives	C14H25N3O6S2	396.13	215.05	395.118	[M+H]+	3	-	-	1.18251e+07	1.01962e+07	1.19134e+07	1.82453e+07	1.62034e+07	1.49144e+07	1.01702e+07	1.15768e+07	1.12882e+07	1.48731e+07	1.47302e+07	1.38396e+07	9.38918e+06	1.02462e+07	1.01568e+07	1.40918e+07	1.32637e+07	1.23283e+07	9.82353e+06	1.39479e+07	9.25699e+06	-	-	-
Lmhp009682	LysoPC 22:5(2n isomer)	Lipids	LPC	C30H52NO7P	570.36	184.07	569.348	[M+H]+	3	-	-	149046	124790	111884	422093	306989	335415	222661	230090	237450	271221	298398	245908	598502	769999	844482	101713	115110	137561	300360	251297	259890	-	-	-
Wasdp05532	5-hydroxy-4a-methyl-4,4a,5,6,7,8-hexahydronaphthalen-2(3h)-one	Terpenoids	Monoterpenoids	C11H16O2	181.12	107.09	180.115	[M+H]+	1	4242-00-6	-	414100	448118	417051	509935	405172	509932	478133	523637	500911	343904	360593	275700	390682	410530	342694	350119	339217	386842	347386	305618	287242	-	-	-
pmb0855	LysoPC 16:0	Lipids	LPC	C24H50NO7P	496.34	184.07	495.332	[M+H]+	1	17364-16-8	-	5.166e+07	5.17005e+07	5.35195e+07	4.29657e+07	4.07183e+07	4.42336e+07	4.20355e+07	4.62264e+07	4.08256e+07	4.20157e+07	3.96203e+07	3.83706e+07	4.04265e+07	4.00375e+07	4.21361e+07	2.77157e+07	2.78279e+07	2.86227e+07	3.43093e+07	3.62273e+07	3.68792e+07	-	-	-
Lmhp010757	LysoPE 20:2	Lipids	LPE	C25H48NO7P	506.32	365.31	505.317	[M+H]+	1	-	-	146378	156159	100463	83282	106228	117962	131971	130848	147064	101551	96018.5	148328	137071	119851	86708.9	71648.4	100145	96695.4	107736	107509	78878.2	-	-	-
Qmzp101807	Avicennol*	Lignans and Coumarins	Coumarins	C20H22O5	343.15	163.07	342.147	[M+H]+	3	56110-68-0	-	334717	291813	270470	254643	299628	247283	224158	278791	267592	228942	261184	260255	254058	284470	341956	376496	323906	327789	274466	277803	227690	-	-	-
mws0126	LysoPC 18:0	Lipids	LPC	C26H54NO7P	524.37	184.07	523.364	[M+H]+	1	19420-57-6	-	1.39908e+06	1.45375e+06	1.32278e+06	1.70282e+06	1.74897e+06	1.74765e+06	1.42146e+06	1.62008e+06	1.51794e+06	1.11123e+06	1.09377e+06	1.06117e+06	1.18246e+06	1.1702e+06	1.18029e+06	1.04098e+06	958420	1.03728e+06	1.30033e+06	1.2592e+06	1.25077e+06	-	-	-
WapTKC012013	Eperuol*	Terpenoids	Ditepenoids	C18H30O	263.24	81.07	262.23	[M+H]+	3	87553-46-6	-	2.15732e+07	2.22536e+07	2.31085e+07	1.49851e+07	1.43621e+07	1.43794e+07	1.13929e+07	1.41848e+07	1.09989e+07	1.06042e+07	1.04481e+07	1.08424e+07	1.21043e+07	1.348e+07	1.33058e+07	5.92481e+06	6.09326e+06	6.22245e+06	1.20034e+07	1.31736e+07	1.30934e+07	-	-	-
MWSmce229	3,4-Dimethoxybenzoic acid; Veratric acid	Phenolic acids	Phenolic acids	C9H10O4	183.06	165.05	182.058	[M+H]+	3	93-07-2	-	370089	369610	270706	401154	555093	361351	349519	338788	424548	332722	315409	384305	329985	313399	352174	305170	278820	311830	322466	259696	288688	-	CM02400	MetMap157,MetMap160
MW0156013	Pro-Trp-Asp	Amino acids and derivatives	Amino acids and derivatives	C20H24N4O6	417.18	294.11	416.17	[M+H]+	3	-	-	1.73023e+06	1.7282e+06	1.505e+06	558399	477324	647690	717681	631163	662678	2.37097e+06	2.70435e+06	1.88727e+06	636219	524789	665574	618108	538900	479410	836130	794937	720686	-	-	-
Walbp08551	3,5-Di-tert-butylbenzoic acid	Phenolic acids	Phenolic acids	C15H22O2	235.17	179.11	234.161	[M+H]+	1	16225-26-6	-	3.66186e+06	3.55035e+06	3.73116e+06	3.80293e+06	3.45548e+06	3.77001e+06	3.64661e+06	4.21429e+06	3.80907e+06	3.01614e+06	2.98701e+06	2.94791e+06	3.14381e+06	3.48717e+06	3.56715e+06	3.95563e+06	3.78859e+06	3.65975e+06	2.88167e+06	2.95651e+06	2.81104e+06	-	-	-
MW0158649	Tyr-Tyr-Glu	Amino acids and derivatives	Amino acids and derivatives	C23H27N3O8	474.19	199.08	473.18	[M+H]+	3	-	-	905976	762034	767970	641667	464177	395870	183557	352985	329576	166669	192942	179347	363632	401536	266459	193239	147370	177446	408731	374322	416228	-	-	-
Lcfp023920	Alloxanthine	Nucleotides and derivatives	Nucleotides and derivatives	C5H4N4O2	153.04	136.01	152.033	[M+H]+	1	2465-59-0	C07599	5.57335e+07	5.38548e+07	5.35142e+07	3.63479e+07	2.99124e+07	3.32553e+07	5.30889e+07	6.02033e+07	5.47697e+07	2.40793e+07	2.27498e+07	2.21399e+07	3.60738e+07	4.12773e+07	4.03343e+07	3.5958e+07	3.21305e+07	3.34278e+07	3.21793e+07	3.53196e+07	3.24322e+07	-	C07599	-
MWSmce674	Phylloquinone	Others	Vitamin	C31H46O2	451.36	89.06	450.35	[M+H]+	3	84-80-0	C02059	110210	108444	100080	179881	113759	145213	148537	159003	138851	80967.1	71486	73054.8	104374	83354.1	75159	87318.3	94409	100755	104288	85923.7	79985.3	ko00130,ko01100,ko01110,ko01240	C02059	-
WapTKC027082	Trisporol C	Terpenoids	Sesquiterpenoids	C18H28O3	293.21	107.08	292.204	[M+H]+	3	26094-65-5	-	102218	222469	170060	289865	233819	246200	400696	346910	296939	254788	250627	244618	359424	451958	453508	180870	194341	220691	246200	246236	338771	-	-	-
pmb0876	LysoPE 16:0	Lipids	LPE	C21H44NO7P	454.29	313.27	453.286	[M+H]+	1	53862-35-4	-	1.6592e+07	1.90684e+07	1.79733e+07	9.61255e+06	1.04538e+07	1.13985e+07	1.23062e+07	1.28563e+07	1.24731e+07	1.40386e+07	1.30295e+07	1.50652e+07	1.25251e+07	1.12601e+07	1.17288e+07	8.58411e+06	8.49216e+06	8.23368e+06	1.00117e+07	1.21752e+07	1.07603e+07	-	-	-
Lmbp005578	4-Hydroxy-8-sphingenine	Lipids	Sphingolipids	C18H37NO3	316.28	60.04	315.277	[M+H]+	1	-	-	2.4904e+07	2.36775e+07	2.32927e+07	1.10736e+07	1.67974e+07	1.12262e+07	1.30764e+07	1.02605e+07	1.25489e+07	1.95044e+07	2.02147e+07	1.92739e+07	1.75301e+07	1.19706e+07	1.19747e+07	1.34864e+07	1.43278e+07	1.41671e+07	1.83031e+07	1.90453e+07	1.7796e+07	-	-	-
MW0150905	His-Gln-Thr	Amino acids and derivatives	Amino acids and derivatives	C15H24N6O6	385.18	149.07	384.176	[M+H]+	3	-	-	1.45982e+06	1.40962e+06	1.44248e+06	831233	716021	504800	1.74434e+06	1.84858e+06	1.22695e+06	1.89076e+06	2.18192e+06	1.43072e+06	945379	829215	892624	1.25146e+06	804944	814870	1.27235e+06	1.50907e+06	1.05753e+06	-	-	-
mws0131	Phytol	Lipids	Free fatty acids	C20H40O	297.32	251.14	296.308	[M+H]+	3	7541-49-3	C01389	94767.2	71344.8	78718.6	72726.2	98976.2	90455.8	82994	101605	85185.3	77186	89817.7	93457.2	105781	96886.4	80095.8	96922.2	83788.7	77968.3	69217.8	103482	82188.9	-	C01389	-
pme3337	Succinyladenosine	Nucleotides and derivatives	Nucleotides and derivatives	C14H17N5O8	384.12	252.07	383.108	[M+H]+	1	4542-23-8	-	7.38298e+06	7.69081e+06	7.57497e+06	1.68349e+06	1.70436e+06	1.66586e+06	1.33199e+06	1.32284e+06	1.40867e+06	1.17513e+06	1.17137e+06	1.19771e+06	1.31488e+06	1.11284e+06	1.2704e+06	1.12565e+06	1.03163e+06	1.03818e+06	2.15384e+06	2.21045e+06	2.01747e+06	-	-	-
Wamxp05123	(3R)-Hydroxy-Beta-Ionone Malonylglucoside*	Terpenoids	Monoterpenoids	C22H32O10	457.21	209.15	456.2	[M+H]+	3	-	-	1.73013e+06	1.98857e+06	2.13122e+06	963902	903291	964118	670269	915376	755175	1.13092e+06	1.23291e+06	877173	1.16579e+06	1.17478e+06	1.12973e+06	1.01496e+06	848595	1.00479e+06	954733	1.19693e+06	1.19744e+06	-	-	-
Walp004906	2-Aminotetradecane-1,11,13-triol	Lipids	Sphingolipids	C14H31NO3	262.24	88.08	261.23	[M+H]+	1	-	-	800167	740663	712992	1.01533e+06	985507	944815	794097	967376	886993	1.04768e+06	1.14237e+06	1.04891e+06	993879	966506	1.02315e+06	805963	1.24084e+06	839746	1.78964e+06	1.34619e+06	1.5322e+06	-	-	-
Wbhp009705	(1S,2S,5S,8S,9S,10R,13R,17S)-9-hydroxy-1,5,13-trimethyl-11-oxapentacyclo[8.6.1.15,8.02,8.013,17]octadecane-6,12-dione	Terpenoids	Terpene	C20H28O4	333.2	315.19	332.199	[M+H]+	3	-	-	408258	348970	348748	526847	351215	402039	430983	538965	497053	406198	500480	417463	330954	452303	338325	412943	444655	429307	547135	477931	371217	-	-	-
pmb0374	2-Aminopurine	Nucleotides and derivatives	Nucleotides and derivatives	C5H5N5	136.06	119.04	135.054	[M+H]+	1	452-06-2	-	2.13007e+07	2.23076e+07	2.40075e+07	1.03661e+07	1.08493e+07	1.0267e+07	1.33763e+07	1.284e+07	1.30353e+07	1.32167e+07	1.21352e+07	1.2459e+07	1.42986e+07	1.64317e+07	1.38853e+07	8.18609e+06	7.73946e+06	8.26323e+06	1.15395e+07	1.21229e+07	1.22819e+07	-	-	-
Lmsp010763	Monolinolenin*	Lipids	Glycerol ester	C21H36O4	353.27	261.22	352.261	[M+H]+	1	75685-85-7	-	2.81839e+06	2.61477e+06	2.79188e+06	2.55039e+06	2.65936e+06	2.38485e+06	2.16351e+06	2.22981e+06	2.16063e+06	2.81216e+06	2.73944e+06	2.31591e+06	2.47222e+06	2.38328e+06	2.43113e+06	2.63788e+06	2.38205e+06	2.37903e+06	1.99998e+06	2.24045e+06	1.88243e+06	-	-	-
MW0015283	8S,15S-dihydroxy-5Z,9E,11Z,13E-eicosatetraenoic acid	Lipids	Free fatty acids	C20H32O4	337.24	235.17	336.23	[M+H]+	3	80234-65-7	-	3.27049e+06	3.03924e+06	3.06285e+06	2.10176e+06	2.02112e+06	2.00432e+06	2.12348e+06	2.16565e+06	1.91431e+06	2.05523e+06	2.12646e+06	2.11205e+06	2.29087e+06	2.15093e+06	2.29639e+06	1.5882e+06	1.74841e+06	1.55359e+06	1.86675e+06	1.91331e+06	1.90045e+06	-	-	-
WapTKC038096	Rupestonic Acid E	Terpenoids	Sesquiterpenoids	C15H20O4	265.15	175.11	264.136	[M+H]+	3	1622398-82-6	-	49647	68980.8	83191.5	67740.4	50152.8	72670.1	97744.6	64351.7	87599.9	53353.3	86486.8	86848.5	90023.6	105433	121795	114674	96375.6	78085.3	59451.5	88776.8	58904	-	-	-
MWS20194	trans-Cinnamate	Phenolic acids	Phenolic acids	C9H8O2	149.06	103.06	148.052	[M+H]+	3	140-10-3	C00423	1.44517e+06	1.49054e+06	1.50347e+06	771840	836851	842788	1.29712e+06	1.19386e+06	1.43679e+06	6.72601e+06	5.171e+06	5.10518e+06	796018	1.00946e+06	888945	2.0309e+06	1.96455e+06	2.53023e+06	1.84734e+06	1.35761e+06	1.72812e+06	ko00130,ko00360,ko00940,ko00996,ko00999,ko01100,ko01110	C00423	-
Lmhp008763	LysoPE 16:1(2n isomer)*	Lipids	LPE	C21H42NO7P	452.28	311.26	451.27	[M+H]+	1	-	-	472348	518133	671175	480968	312456	350662	474759	568015	410183	734486	745015	688658	635145	438613	710704	415818	320745	301913	364511	507754	295525	-	-	-
Hamp011640	Hexadecanamide	Alkaloids	Alkaloids	C16H33NO	256.26	102.09	255.256	[M+H]+	1	629-54-9	-	2.78932e+06	2.9048e+06	2.67831e+06	1.95801e+06	1.51807e+06	1.85577e+06	1.64948e+06	3.1152e+06	2.86092e+06	1.72792e+06	1.69833e+06	1.50085e+06	1.54106e+06	1.70253e+06	3.8106e+06	2.91202e+06	3.56537e+06	3.05306e+06	1.07693e+06	1.2051e+06	1.08344e+06	-	-	-
Lchp000218	(R)-3-ethyl-7-hydroxy-6-methoxyphthalide	Others	Lactones	C11H12O4	209.08	121.06	208.074	[M+H]+	3	-	-	954044	955569	718955	808627	704034	686610	471078	635060	615558	500669	487637	555874	309547	343709	339639	449959	512629	381810	593076	455994	529602	-	-	-
mws1478	Nicotine	Alkaloids	Pyridine alkaloids	C10H14N2	163.12	130.07	162.116	[M+H]+	3	54-11-5	C00745	626333	637814	686259	1.04984e+06	1.03124e+06	872461	1.38046e+06	1.72644e+06	1.34106e+06	915544	851483	776829	974388	967587	1.06348e+06	1.19134e+06	1.16147e+06	1.36647e+06	935776	967562	1.02155e+06	ko00760,ko00960,ko01100,ko01110	C00745	-
MWStz202	cis-Moschamine*	Alkaloids	Phenolamine	C20H20N2O4	353.15	177.06	352.142	[M+H]+	3	193224-24-7	-	255435	260708	193464	406504	345921	357952	223031	342630	219357	413755	385547	353251	363253	359932	396560	377351	359995	350280	221762	317318	224346	-	-	-
Lmhp008885	LysoPE 15:0(2n isomer)*	Lipids	LPE	C20H42NO7P	440.28	299.26	439.27	[M+H]+	1	-	-	2.72694e+06	3.03044e+06	2.58851e+06	1.59717e+06	1.34926e+06	1.39249e+06	1.78389e+06	1.73729e+06	1.7184e+06	2.96579e+06	2.50488e+06	2.91436e+06	1.67909e+06	2.23816e+06	1.90551e+06	1.55559e+06	1.16567e+06	1.37134e+06	1.72083e+06	1.62187e+06	1.65593e+06	-	-	-
MWS201444	Gln-Gly	Amino acids and derivatives	Amino acids and derivatives	C7H13N3O4	204.1	84.04	203.091	[M+H]+	3	2650-65-9	-	3.47394e+07	3.54442e+07	3.25255e+07	2.67396e+07	2.75829e+07	2.67716e+07	2.49603e+07	2.37732e+07	2.48785e+07	2.51461e+07	2.62851e+07	2.51502e+07	2.28628e+07	2.25379e+07	2.50664e+07	2.24952e+07	2.27326e+07	2.35397e+07	2.23689e+07	2.64493e+07	2.37432e+07	-	-	-
Wacyp11527	Tributyl acetylcitrate	Others	Others	C20H34O8	403.23	129.02	402.225	[M+H]+	1	77-90-7	-	290794	242216	281451	714314	190102	149224	185088	187319	206222	274385	158417	149825	152968	210892	151348	145049	216835	242090	178734	207560	197938	-	-	-
Hmlp008487	Blumenol C	Terpenoids	Monoterpenoids	C13H22O2	211.17	81.07	210.162	[M+H]+	3	36151-02-7	-	987119	959391	756343	881281	774003	788098	876836	835576	913185	861447	914841	874599	902624	1.00956e+06	1.18538e+06	963564	914688	800602	798810	855032	784860	-	-	-
MWSmce294	Elemicin*	Others	Others	C12H16O3	209.11	153.05	208.11	[M+H]+	1	487-11-6	C10451	2.94492e+06	2.66747e+06	2.57393e+06	4.78359e+06	4.58768e+06	4.55819e+06	5.59599e+06	5.81288e+06	5.37376e+06	2.72425e+06	2.45188e+06	2.48814e+06	3.30053e+06	3.31897e+06	3.18234e+06	3.73496e+06	3.52961e+06	3.58256e+06	2.63844e+06	3.15112e+06	3.0567e+06	-	C10451	MetMap163
WapTKC006782	Norflickinflimiod F	Terpenoids	Ditepenoids	C18H26O3	291.2	145.1	290.188	[M+H]+	2	1660144-11-5	-	128422	159772	98763.3	104087	117821	97461	156171	245989	182634	118817	120572	110547	207782	188523	176446	85904.9	72559.9	66076.4	135437	119759	148048	-	-	-
Zahp007439	3,4-Methylenedioxycinnamaldehyde	Others	Aldehyde compounds	C10H8O3	177.05	149.02	176.047	[M+H]+	3	58095-77-5	-	3.05633e+06	2.74849e+06	2.75194e+06	4.27817e+06	2.91499e+06	3.05439e+06	2.43385e+06	2.83965e+06	2.55159e+06	1.04012e+06	1.04648e+06	894645	2.4144e+06	2.32139e+06	2.54002e+06	2.09043e+06	1.97362e+06	1.91936e+06	599237	886568	692836	-	-	-
WapTKC155867	3,6-dihydroxy-3-(3-hydroxyprop-1-en-2-yl)-4a,5-dimethyl-5,6-dihydro-4H-naphthalen-2-one	Terpenoids	Sesquiterpenoids	C15H20O4	265.14	187.11	264.136	[M+H]+	3	-	-	228493	211491	252011	129237	178326	82028.1	137754	111101	145029	215474	198222	58307	204739	169009	175417	177003	120873	201536	145622	153864	166875	-	-	-
WaYp006462	2-Aminohexadecane-1,5,15-triol	Lipids	Sphingolipids	C16H35NO3	290.27	228.23	289.262	[M+H]+	1	-	-	5.84544e+06	5.91326e+06	5.53141e+06	7.6173e+06	6.32122e+06	6.49584e+06	4.93196e+06	6.11805e+06	5.78036e+06	6.34357e+06	5.93886e+06	5.43619e+06	5.40813e+06	5.92949e+06	6.2278e+06	5.92823e+06	6.96564e+06	5.38791e+06	7.60266e+06	8.0957e+06	8.41188e+06	-	-	-
mws4532g	L-Ornithine	Amino acids and derivatives	Amino acids and derivatives	C5H12N2O2	133.1	70.07	132.09	[M+H]+	3	348-66-3	C00077	719217	700382	718909	589271	554587	552266	205481	204226	250377	1.40939e+06	1.26063e+06	1.37683e+06	2.25118e+06	2.50501e+06	2.52729e+06	812317	765740	819166	783419	771206	845788	ko00220,ko00330,ko00470,ko00480,ko01100,ko01110,ko01210,ko01230,ko02010,ko04148	C00077	-
Hasp010605	MG(18:3(9Z,12Z,15Z)/0:0/0:0)	Lipids	Glycerol ester	C21H36O4	353.27	261.22	352.261	[M+H]+	1	129828-41-7	-	8.66197e+06	9.0267e+06	9.21289e+06	4.99428e+06	4.17955e+06	4.46442e+06	3.85252e+06	4.14751e+06	3.99197e+06	5.41923e+06	6.25928e+06	6.1589e+06	4.65119e+06	4.59645e+06	5.61239e+06	2.69131e+06	2.8569e+06	2.54913e+06	4.71117e+06	4.6882e+06	4.25077e+06	-	-	-
Zbsp010569	Acetoxy-[6]-gingerol*	Phenolic acids	Phenolic acids	C19H28O5	337.2	137.06	336.194	[M+H]+	3	-	-	1.82325e+06	1.89489e+06	1.56382e+06	873189	833613	878318	1.25747e+06	1.4083e+06	1.21213e+06	1.68158e+06	1.22225e+06	1.15587e+06	1.69674e+06	1.76304e+06	1.68476e+06	1.01134e+06	626866	885156	1.10612e+06	1.20663e+06	982166	-	-	-
PD0835571	Threoninyl-Isoleucine*	Amino acids and derivatives	Amino acids and derivatives	C10H20N2O4	233.15	86.1	232.142	[M+H]+	3	-	-	1.00403e+06	1.16259e+06	1.04331e+06	627322	491904	435112	389629	447187	382268	468129	446066	500342	442620	464995	615568	325074	300117	293075	439406	566119	420703	-	-	-
PDP118152	3-methoxy-1-methyl-1H-indene	Others	Others	C11H12O	161.1	105.07	160.089	[M+H]+	3	-	-	457634	520985	295791	463997	337910	438707	365364	461219	234089	286202	391131	330084	359003	316887	405368	301887	288226	303013	276552	236860	225950	-	-	-
Lahp003659	5,7,3',4',5'-pentahydroxyflavan glucoside	Flavonoids	Other Flavonoids	C21H24O11	453.14	139.04	452.132	[M+H]+	3	-	-	1.97643e+06	2.22556e+06	1.65163e+06	1.55671e+06	1.72487e+06	1.30309e+06	1.26705e+06	1.5532e+06	1.34032e+06	1.02385e+06	1.09958e+06	789326	1.37715e+06	1.43883e+06	1.4456e+06	1.9269e+06	1.65351e+06	1.55615e+06	640294	569840	634626	-	-	-
pme1439	4-Coumarate	Phenolic acids	Phenolic acids	C9H8O3	165.05	119.05	164.047	[M+H]+	1	501-98-4	C00811	3.93951e+06	3.61258e+06	3.29595e+06	3.85203e+06	2.73614e+06	2.68409e+06	2.4716e+06	2.56244e+06	2.45663e+06	2.21879e+06	2.7514e+06	2.19852e+06	2.44322e+06	2.0835e+06	1.65798e+06	2.17508e+06	2.04395e+06	1.65574e+06	2.43312e+06	2.2407e+06	2.40272e+06	ko00130,ko00350,ko00940,ko00950,ko01100,ko01110	C00811	MetMap166,MetMap170
Zbsp010780	Methyl [6]-Gingerdiol 5-acetate	Phenolic acids	Phenolic acids	C20H32O5	353.23	151.08	352.225	[M+H]+	3	-	-	436380	452336	409537	281648	265327	261156	346515	366845	402449	399030	381481	286989	399470	406318	411152	266248	238142	258777	200823	230738	251945	-	CM01726	MetMap135
PDP017269	Dextropimaric acid	Terpenoids	Ditepenoids	C18H28O2	277.22	93.07	276.209	[M+H]+	2	-	-	1.24205e+07	1.28805e+07	1.32088e+07	1.14522e+07	9.77315e+06	1.15001e+07	1.72307e+07	1.72572e+07	1.65881e+07	2.0764e+07	2.19052e+07	2.05776e+07	2.35873e+07	2.57338e+07	2.39974e+07	1.16423e+07	1.17835e+07	1.2466e+07	1.33105e+07	1.46226e+07	1.35167e+07	-	-	-
Wasdp07799	5-hydroxy-1,4a-dimethyl-3,4,5,6,7,8-hexahydronaphthalen-2-one*	Terpenoids	Monoterpenoids	C12H18O2	195.14	81.07	194.131	[M+H]+	1	-	-	679505	592171	642191	814135	534445	648300	870913	997349	796842	815338	755899	770592	959427	1.00757e+06	985715	589293	514693	479786	594456	691662	500476	-	-	-
MWS2035	2,6-Di-Tert-Butyl-1,4-Benzoquinone	Quinones	Quinones	C14H20O2	221.15	57.07	220.146	[M+H]+	3	719-22-2	-	74953.8	74419.8	63930.1	61947.8	69059.7	66546	68540.3	65261.9	60000.9	34998.4	60951.2	45002.1	64818.4	64250.2	58939.5	71976.7	61503	47659	43064.9	49887.9	48438.8	-	-	-
Wcdp011133	Linolenyl Alcohol	Others	Others	C18H32O	265.25	69.07	264.245	[M+H]+	3	506-44-5	-	614339	624920	555484	264803	250790	240038	239076	547757	427912	398474	324492	308393	313948	296678	571571	407059	748985	642107	227974	258205	236473	-	-	-
MWS1777	3-Chloroaniline	Alkaloids	Alkaloids	C6H6ClN	128.03	93.06	127.019	[M+H]+	3	108-42-9	-	416133	388736	356026	225429	197433	243374	226833	291677	269534	156509	143089	171369	195050	170076	177213	198333	179968	142177	221362	253114	199186	-	-	-
Yalp009367	Dukunolide A	Terpenoids	Triterpene	C26H26O9	483.16	131.05	482.158	[M+H]+	3	97804-04-1	-	102883	88553.5	101008	119643	112630	125119	103143	121643	97408.3	109170	111369	75595.2	73299.2	110271	98844.6	138905	134752	133007	79356.1	83173.9	91918.4	-	-	-
MW0157605	Thr-Gln-Asp	Amino acids and derivatives	Amino acids and derivatives	C13H22N4O8	363.15	205.12	362.144	[M+H]+	3	-	-	1.72467e+06	1.82477e+06	1.5593e+06	1.98809e+06	1.74702e+06	1.88177e+06	1.45583e+06	1.63594e+06	1.44019e+06	2.70174e+06	2.70957e+06	3.02514e+06	1.95717e+06	2.1603e+06	2.16449e+06	1.03879e+06	1.10634e+06	1.07011e+06	1.41764e+06	1.61978e+06	1.28659e+06	-	-	-
MWSslk066	3-Hydroxy-4-methoxybenzoic acid; Isovanillic Acid	Phenolic acids	Phenolic acids	C8H8O4	169.05	65.04	168.042	[M+H]+	3	645-08-9	-	728855	725623	525506	216961	191018	114092	158835	202071	235044	133304	184271	162516	152661	175962	148869	123280	173547	115241	204432	292047	240892	-	CM02392	MetMap157
PDP151024	6-(1-hydroxypropan-2-yl)-4a,5,6,7,8,8a-hexahydronaphthalen-2(1H)-one	Others	Others	C13H20O2	209.15	151.11	208.146	[M+H]+	1	-	-	424434	377411	375176	535232	461381	499521	383149	415353	363834	630489	591833	580986	626962	589731	657079	460977	417719	423414	412339	408437	369555	-	-	-
Lcfp036464	Indoline	Alkaloids	Plumerane	C8H9N	120.08	103.05	119.073	[M+H]+	2	496-15-1	-	3.78821e+06	2.96024e+06	2.6105e+06	4.63485e+06	3.82058e+06	4.26683e+06	1.96397e+06	2.45564e+06	2.4563e+06	3.01259e+06	2.68805e+06	2.79346e+06	1.93534e+06	2.39926e+06	2.79536e+06	2.02674e+06	2.22509e+06	2.44418e+06	2.0097e+06	2.03976e+06	2.15775e+06	-	-	-
Walbp02993	N-[4-Hydroxycinnamoyl]-L-glutamate	Alkaloids	Phenolamine	C14H15NO6	294.1	147.04	293.09	[M+H]+	3	-	-	264570	321278	290094	305921	200954	218012	123853	112097	143794	199488	113967	174177	190064	179713	138924	102053	203401	220188	184795	149943	204938	-	-	-
Sadp013450	Monoisobutyl phthalate	Others	Others	C12H14O4	223.1	149.02	222.089	[M+H]+	3	30833-53-5	-	606211	700647	763385	682977	627144	626098	597432	790599	726359	731007	864860	552027	853552	663017	777629	650162	433383	574667	628002	586351	729864	-	-	-
Zbkp010222	Dehydrocurdione	Terpenoids	Ditepenoids	C15H22O2	235.17	93.07	234.162	[M+H]+	1	38230-32-9	C16949	419134	320199	352995	222671	275943	262955	480996	463288	430467	547837	672484	626362	584729	642881	686684	442674	390012	375711	277981	333347	341609	-	C16949	-
WapTKC027480	Actinidol*	Terpenoids	Sesquiterpenoids	C12H18O2	195.14	81.07	194.131	[M+H]+	1	17092-93-2	-	735779	698098	713174	758491	632366	694096	940066	1.03303e+06	922125	711160	878089	821945	1.02092e+06	1.16077e+06	1.19284e+06	656954	533750	534627	639036	718147	696996	-	-	-
pmp000097	Guvacoline	Alkaloids	Piperidine alkaloids	C7H11NO2	142.09	124.07	141.079	[M+H]+	3	495-19-2	C16821	234531	209159	194730	175526	277716	405604	186813	323511	205803	184043	311014	176111	281226	261431	385106	320718	384781	226623	181978	304432	360481	-	C16821	-
mws1195	p-Coumaric acid methyl ester	Phenolic acids	Phenolic acids	C10H10O3	179.07	147.04	178.063	[M+H]+	3	19367-38-5	-	456724	364323	345878	273947	271946	246820	167298	185065	168601	433760	464862	469496	143883	129069	129630	219014	213608	244721	266820	285704	268672	-	CM02608	MetMap166,MetMap170
MW0158614	Tyr-Thr-Ala	Amino acids and derivatives	Amino acids and derivatives	C16H23N3O6	354.17	127.04	353.159	[M+H]+	3	-	-	499083	382372	475384	336433	423101	266302	371097	408484	302809	171685	168823	260938	338017	463810	360869	208919	336846	417504	95996.3	83398	133664	-	-	-
Lmhp010190	LysoPC 18:1(2n isomer)	Lipids	LPC	C26H52NO7P	522.36	184.07	521.348	[M+H]+	1	-	-	6.44549e+06	6.97049e+06	6.6331e+06	5.93274e+06	5.22464e+06	5.62041e+06	1.09507e+07	1.1426e+07	1.09533e+07	9.80396e+06	9.31275e+06	1.04664e+07	1.45253e+07	1.2299e+07	1.40302e+07	8.76151e+06	5.90309e+06	7.5872e+06	7.03519e+06	7.23647e+06	7.71367e+06	-	-	-
Walbp07184	MG(16:3)	Lipids	Glycerol ester	C19H32O4	325.24	233.19	324.23	[M+H]+	2	-	-	203661	144676	203986	343481	340668	324950	266225	458898	410238	429718	364082	428475	434885	457294	368627	188402	232391	288714	404819	353918	331940	-	-	-
Latp009318	Virgaurenolide A	Terpenoids	Sesquiterpenoids	C20H22O5	343.15	163.07	342.146	[M+H]+	3	-	-	369620	272720	316972	327979	269470	277255	220954	342474	277571	389607	290939	311222	289743	256702	510409	300772	349835	373736	253451	342461	370756	-	-	-
MW0153663	Met-Ser-Met	Amino acids and derivatives	Amino acids and derivatives	C13H25N3O5S2	368.13	154.13	367.124	[M+H]+	3	-	-	2.27664e+06	2.3864e+06	2.4741e+06	2.68407e+06	2.32668e+06	2.3875e+06	2.25121e+06	2.83967e+06	2.1689e+06	3.34184e+06	3.15145e+06	3.13323e+06	2.45607e+06	2.6408e+06	2.41954e+06	2.22114e+06	2.03769e+06	2.12598e+06	2.15761e+06	2.24503e+06	2.31404e+06	-	-	-
Lahp003147	N,N-cinnamoylbutanediamine*	Alkaloids	Phenolamine	C13H18N2O	219.15	131.05	218.142	[M+H]+	3	-	-	851890	887073	440440	1.69419e+06	1.85679e+06	1.05535e+06	1.26301e+06	1.43506e+06	1.23311e+06	1.33538e+06	1.28697e+06	889239	1.02439e+06	820287	1.17479e+06	1.69212e+06	1.58729e+06	1.49209e+06	1.31224e+06	1.3761e+06	1.19591e+06	-	-	-
Hmjp005906	N-Feruloyl-3'-O-methyldopamine*	Alkaloids	Phenolamine	C19H21NO5	344.15	177.05	343.142	[M+H]+	1	-	-	5.15392e+06	4.73747e+06	5.24518e+06	538438	518530	673969	640555	492494	653535	541270	535143	415306	253844	354354	371668	943062	1.07595e+06	867140	669796	578961	722941	-	-	-
Lmbp010382	6-Methoxy-2-(2-phenylethyl)chromone	Others	Chromone	C18H16O3	281.12	91.05	280.11	[M+H]+	3	84294-89-3	-	451704	354593	375766	360025	294553	372271	304277	324348	370632	277038	413285	237198	279906	321280	234170	371102	424601	306358	313129	299133	352651	-	-	-
pmp000086	1-Feruloyl-sn-glycerol	Phenolic acids	Phenolic acids	C13H16O6	269.1	177.05	268.095	[M+H]+	3	-	-	807121	1.18427e+06	933549	814876	681761	785071	1.12206e+06	1.30437e+06	815347	1.01391e+06	1.19733e+06	884095	577088	611495	466214	592361	692679	617989	610701	817171	907792	-	CM02631	MetMap165,MetMap170
MWSHY0121	Luteolin 7-O-glucuronide	Flavonoids	Flavones	C21H18O12	463.09	287.06	462.08	[M+H]+	3	29741-10-4	C03515	178134	145511	116925	106264	212942	156297	189546	205733	114048	117219	233450	129670	145999	74213.1	76165.4	208921	92846.5	100663	123168	132470	173217	ko00944	C03515	-
ML10195036	3-Dehydrosphinganine	Lipids	Sphingolipids	C18H37NO2	300.3	60.05	299.282	[M+H]+	3	16105-69-4	C02934	211885	312575	210563	128832	206888	141836	110095	97622.9	163901	205533	240102	210033	251944	119433	133465	137776	178738	178501	260571	234739	217106	ko00600,ko01100	C02934	-
Lmhp010514	LysoPE 20:2(2n isomer)	Lipids	LPE	C25H48NO7P	506.32	365.31	505.317	[M+H]+	1	-	-	120255	129543	123350	78719.2	82269.3	84331.7	127255	88883.2	138332	116857	102851	129223	102513	132335	113576	86006.1	68352.6	98247.7	108035	103947	90129.5	-	-	-
WaTKp10515	2-Ethynylbenzaldehyde	Others	Aldehyde compounds	C9H6O	131.05	77.04	130.042	[M+H]+	1	38846-64-9	-	3.57329e+06	3.43227e+06	3.67522e+06	1.93206e+06	1.741e+06	1.98985e+06	3.05305e+06	3.41441e+06	3.21546e+06	1.38542e+07	1.34153e+07	1.2172e+07	2.22365e+06	2.20611e+06	2.40212e+06	5.10506e+06	4.88946e+06	5.21508e+06	3.89045e+06	4.23111e+06	4.05596e+06	-	-	-
WapTKC033703	Eremopetasinorol	Terpenoids	Sesquiterpenoids	C13H20O2	209.15	165.13	208.146	[M+H]+	3	182127-77-1	-	539512	514614	500819	710084	465995	631145	530125	608277	477701	896676	847596	666868	806266	854998	736362	595255	566315	626282	576912	538770	607624	-	-	-
pmp001133	N-Methyldendrobine	Alkaloids	Sesquiterpene alkaloids	C17H28NO2+	279.23	173.13	278.212	[M+H]+	3	-	-	6.1174e+06	6.12796e+06	5.87518e+06	7.84432e+06	7.04763e+06	8.06419e+06	9.65653e+06	9.31058e+06	9.30275e+06	1.00122e+07	1.01152e+07	9.50866e+06	1.02978e+07	1.12588e+07	1.18576e+07	8.11498e+06	7.90151e+06	8.17325e+06	6.36802e+06	6.82577e+06	6.17134e+06	-	-	-
YC512117	Stearidonic acid	Lipids	Free fatty acids	C18H28O2	277.22	149.02	276.209	[M+H]+	3	20290-75-9	C16300	253193	217315	367609	249760	205987	215489	337484	314984	373048	474422	457498	393552	461514	387849	421989	241868	296809	208629	277675	329970	311712	ko00592,ko01110	C16300	-
Lmyp009808	6-Methylquinizarin	Quinones	Anthraquinone	C15H10O4	255.07	227.07	254.058	[M+H]+	3	14569-42-7	-	7.61751e+07	7.70813e+07	7.68237e+07	6.19227e+06	4.34856e+06	4.54008e+06	2.37618e+07	3.62376e+07	2.20561e+07	3.70036e+06	3.2562e+06	2.81658e+06	1.57849e+06	1.3332e+06	3.77709e+06	6.7557e+06	6.00056e+06	5.51333e+06	2.15376e+07	2.27639e+07	2.25966e+07	-	-	-
MWStz038	Grossamide*	Alkaloids	Phenolamine	C36H36N2O8	625.26	325.11	624.247	[M+H]+	1	80510-06-1	-	4.06636e+07	3.83077e+07	4.03605e+07	2.59632e+07	1.93199e+07	3.20143e+07	1.93776e+07	3.15932e+07	2.19264e+07	1.7406e+07	1.5513e+07	1.39598e+07	6.29613e+06	1.03553e+07	7.13824e+06	2.30448e+07	2.09286e+07	1.77478e+07	2.21442e+07	2.1895e+07	2.05047e+07	-	-	-
Smmp009329	Isorosmanol*	Terpenoids	Ditepenoids	C20H26O5	347.18	301.18	346.178	[M+H]+	3	93780-80-4	-	313989	353618	325074	289744	303035	354063	409170	411520	426649	526010	529650	596205	450672	514389	629435	321185	340545	372247	312655	341792	300068	-	-	-
MWStz550	Lyciumamide B	Alkaloids	Phenolamine	C36H36N2O8	625.26	462.19	624.247	[M+H]+	3	1647111-41-8	-	3.03034e+07	3.22258e+07	3.08073e+07	2.01935e+07	1.52412e+07	2.42963e+07	1.55509e+07	2.38118e+07	1.78516e+07	1.44676e+07	1.29711e+07	1.02989e+07	4.83104e+06	9.17721e+06	5.76009e+06	1.76246e+07	1.67026e+07	1.44319e+07	1.64647e+07	1.72822e+07	1.55718e+07	-	-	-
MW0151117	His-Trp-Thr	Amino acids and derivatives	Amino acids and derivatives	C21H26N6O5	443.2	191.1	442.197	[M+H]+	3	-	-	1.45643e+06	1.0988e+06	1.14137e+06	1.02568e+06	1.01715e+06	889229	884051	1.03591e+06	883049	874133	868806	872418	460628	587207	607683	700393	647242	745175	732364	750562	812960	-	-	-
PDP064500	(1S,5R,7S,8aS)-1-methyl-4-methylidene-7-prop-1-en-2-yl-2,5,6,7,8,8a-hexahydro-1H-azulen-5-ol*	Terpenoids	Sesquiterpenoids	C15H22O	219.17	119.09	218.167	[M+H]+	2	-	-	818046	920543	950224	934853	849017	853096	859487	836321	786223	797835	665537	834694	698814	810468	783752	884272	710290	779694	742406	837098	751536	-	-	-
Zblp009148	isoflavidinin	Quinones	PhenAnthraquinones	C16H14O3	255.1	197.1	254.094	[M+H]+	3	85734-02-7	-	4.72286e+06	4.66012e+06	4.80745e+06	396638	256475	286867	1.4549e+06	2.08397e+06	1.40003e+06	196572	217922	191626	95822.9	66891.5	241943	415386	375962	340486	1.29634e+06	1.36818e+06	1.2928e+06	-	-	-
Wbtp007427	7,10-dihydroxy-12-methoxy-2,2-dimethyl-1,11-dioxatetracen-6-one	Others	Ketone compounds	C19H16O6	341.1	341.1	340.095	[M+H]+	3	-	-	397254	463965	285369	443910	389605	346054	351056	337574	538480	418908	397475	357943	423782	596417	657230	361743	736025	490870	429005	643760	484235	-	-	-
PD0047268	(9R,13R)-10,11-dihydro-12-oxo-15-phytoenoic acid	Lipids	Free fatty acids	C18H30O3	295.23	249.22	294.219	[M+H]+	1	136845-14-2	-	245399	242243	288486	176602	119082	93499.7	305623	162023	286495	413733	358435	288337	295044	355704	383917	224743	250862	152715	252538	253054	288109	-	-	-
Zajp007311	3',4',5',5,7-Pentamethoxyflavone*	Flavonoids	Flavones	C20H20O7	373.13	343.08	372.121	[M+H]+	1	53350-26-8	-	412220	406629	421696	395819	412379	295072	303072	311231	507534	145700	114767	137932	594239	764396	426839	590999	355099	287973	162181	205006	192054	-	-	-
Wbjp006632	Tribulusamide A*	Alkaloids	Alkaloids	C36H36N2O8	625.25	325.11	624.247	[M+H]+	1	-	-	4.04413e+07	4.05772e+07	3.95271e+07	2.54921e+07	1.92736e+07	3.29272e+07	2.06948e+07	3.13921e+07	2.43854e+07	1.95656e+07	1.72744e+07	1.45766e+07	5.97074e+06	1.08771e+07	7.91054e+06	2.44378e+07	2.12133e+07	1.72982e+07	2.21181e+07	2.34575e+07	2.08806e+07	-	-	-
pmp001229	Senkyunolide K	Others	Lactones	C12H16O3	209.12	125.06	208.11	[M+H]+	1	114569-33-4	-	1.35528e+06	1.29854e+06	1.32933e+06	2.37385e+06	2.14748e+06	2.37829e+06	2.72781e+06	2.85948e+06	2.61521e+06	1.34405e+06	1.22696e+06	1.14182e+06	1.51628e+06	1.5711e+06	1.5739e+06	1.88792e+06	1.50077e+06	1.82843e+06	1.40226e+06	1.62915e+06	1.54921e+06	-	-	-
Lmmp003109	3'-O-Methyl-epicatechin	Flavonoids	Flavanols	C16H16O6	305.1	139.04	304.095	[M+H]+	3	76549-34-3	-	256837	262436	97351.8	329168	327160	172876	167104	156456	234179	292609	201329	213734	334104	252725	271272	195052	222199	163582	231738	139685	158968	-	-	-
PDP114864	10-Oxo-11,15-phytodienoic acid	Others	Others	C18H28O3	293.21	149.1	292.204	[M+H]+	1	-	-	596881	598947	726308	601253	581286	603059	799032	626689	579965	886008	841376	771890	857494	930994	1.11138e+06	573599	636239	552018	481813	492287	551739	-	-	-
PD0360599	Koshikalide	Others	Others	C17H26O4	295.19	277.22	294.183	[M+H]+	3	-	-	1.6145e+06	1.56433e+06	1.5155e+06	1.4659e+06	1.42782e+06	1.70552e+06	2.45027e+06	2.48062e+06	2.18371e+06	2.42263e+06	2.15667e+06	2.33832e+06	3.31571e+06	3.53129e+06	3.206e+06	1.17474e+06	1.21941e+06	1.26875e+06	1.81123e+06	1.84942e+06	1.7315e+06	-	-	-
MWS5164	N,N'-Dimethylarginine;SDMA*	Amino acids and derivatives	Amino acids and derivatives	C8H18N4O2	203.15	70.07	202.143	[M+H]+	1	30344-00-4	-	7.21614e+07	7.29952e+07	8.22708e+07	6.39882e+07	6.17954e+07	7.05714e+07	5.19486e+07	5.13174e+07	5.51357e+07	4.94278e+07	4.77183e+07	5.24052e+07	4.86056e+07	5.09772e+07	5.2961e+07	4.44693e+07	4.62694e+07	4.54364e+07	5.1621e+07	5.44823e+07	5.05912e+07	-	-	-
pma1303	LysoPC 16:2*	Lipids	LPC	C24H46NO7P	492.31	184.07	491.301	[M+H]+	1	-	-	264297	263958	318008	295814	261228	261901	273530	203877	321118	452798	513317	506560	370036	380367	479101	314903	261130	348498	303983	272833	269925	-	-	-
Wdjp001467	2-(7-hydroxy-2,4-dimethoxyphenanthren-3-yl)oxy-6-(hydroxymethyl)oxane-3,4,5-triol	Others	Others	C22H24O9	433.14	139.05	432.142	[M+H]+	1	-	-	9.06879e+06	9.60968e+06	9.39891e+06	8.27883e+06	6.33248e+06	7.41493e+06	7.61526e+06	8.93206e+06	7.52684e+06	5.16394e+06	5.25506e+06	5.18321e+06	5.23297e+06	5.46366e+06	5.55493e+06	5.89418e+06	5.75477e+06	5.78266e+06	5.58814e+06	6.02904e+06	6.19991e+06	-	-	-
Walp007043	2-Aminohexadecane-1,4-diol	Lipids	Sphingolipids	C16H35NO2	274.27	88.08	273.267	[M+H]+	1	-	-	4.49269e+07	4.38263e+07	4.24404e+07	4.984e+07	4.46819e+07	4.44683e+07	4.07364e+07	4.15301e+07	4.30228e+07	4.28234e+07	4.35251e+07	4.28655e+07	4.27865e+07	4.43069e+07	4.35997e+07	4.57641e+07	5.2904e+07	3.80107e+07	6.21559e+07	6.33208e+07	6.45096e+07	-	-	-
Lmyp008281	1,4-Dihydroxy-2-methylanthraquinone	Quinones	Anthraquinone	C15H10O4	255.07	227.07	254.058	[M+H]+	3	2589-39-1	C10329	377729	340895	277724	59822.4	57656.1	56648.7	98352.3	116394	89060.1	125352	138488	149384	54083.3	75353.3	73722.2	222567	193886	186720	151586	115830	142574	-	C10329	-
Wtmp010557	2-benzoyl-4-[(2r)-2-hydroxy-7-methyl-3-methylideneoct-6-en-1-yl]benzene-1,3,5-triol	Others	Ketone compounds	C23H26O5	383.19	327.12	382.178	[M+H]+	3	-	-	217501	221441	221440	261770	250711	254967	284831	218613	207011	212677	265742	203617	230445	227002	236834	276053	208140	292383	227661	257288	218507	-	-	-
PDP183622	1,3-Dicinnamoylglycerol	Organic acids	Organic acids	C21H20O5	353.14	131.05	352.131	[M+H]+	3	-	-	1.80598e+06	2.03437e+06	2.29317e+06	1.15644e+06	1.09279e+06	1.15423e+06	1.53547e+06	1.26062e+06	1.21839e+06	1.75371e+06	1.31119e+06	1.50707e+06	1.52618e+06	1.66295e+06	2.02808e+06	880019	954552	918792	1.33363e+06	1.02669e+06	1.00996e+06	-	-	-
MW0156752	Ser-Gly-Gln	Amino acids and derivatives	Amino acids and derivatives	C10H18N4O6	291.13	130.06	290.123	[M+H]+	3	-	-	3.69131e+06	3.00135e+06	4.52309e+06	2.04426e+06	1.9004e+06	2.262e+06	1.58111e+06	1.69613e+06	1.75861e+06	1.08857e+06	1.09845e+06	1.01923e+06	1.23056e+06	1.69191e+06	1.65029e+06	1.37237e+06	1.63526e+06	1.35766e+06	1.75857e+06	1.69213e+06	1.6747e+06	-	-	-
NK10251888	NG,NG-Dimethyl-L-arginine*	Amino acids and derivatives	Amino acids and derivatives	C8H18N4O2	203.15	70.07	202.143	[M+H]+	1	30315-93-6	C03626	8.02103e+07	8.11117e+07	6.8714e+07	6.79333e+07	6.91374e+07	6.42337e+07	6.63275e+07	5.88519e+07	5.25017e+07	5.6865e+07	5.30834e+07	5.96837e+07	4.76264e+07	5.91358e+07	5.45027e+07	5.27179e+07	5.30754e+07	4.88104e+07	5.508e+07	6.32178e+07	5.87871e+07	-	C03626	-
Lhqp101807	Osthol	Lignans and Coumarins	Coumarins	C15H16O3	245.12	189.06	244.11	[M+H]+	3	484-12-8	C09280	558083	546520	520531	294264	226289	254242	238185	282595	231956	311730	320670	280827	353940	379013	307049	140674	120402	147135	278082	331741	228089	-	C09280	-
Wagp002074	3-(1-hydroxyethyl)-4-methylpentane-1,4-diol O-Glucoside	Others	Alcohol compounds	C14H28O8	325.19	163.13	324.178	[M+H]+	3	-	-	159703	189007	166894	85836.6	68677.7	128766	123675	121100	138943	157891	193147	150933	75291.4	74295.3	74269.1	113324	143312	139860	74452.8	89390	82837.9	-	-	-
Rap008422	Curcumenone	Terpenoids	Sesquiterpenoids	C15H22O2	235.17	161.1	234.162	[M+H]+	3	100347-96-4	C17492	93197.2	94428.7	94259.3	96779.6	72388.2	71776.7	99403.6	103422	82930.8	65963	57482	62484	68072.1	29862	83964.9	118394	121039	188047	103775	55203.7	70346.6	-	C17492	-
Walp008255	2-aminodocoSane-1,5,7,21-tetraol	Lipids	Sphingolipids	C22H47NO4	390.36	328.32	389.351	[M+H]+	1	-	-	1.23299e+06	1.21999e+06	1.18469e+06	1.48544e+06	1.3132e+06	1.54262e+06	1.3131e+06	1.30262e+06	1.55171e+06	1.17028e+06	1.14049e+06	1.11693e+06	1.17111e+06	1.42987e+06	1.35952e+06	1.26091e+06	1.48814e+06	1.23471e+06	1.80891e+06	2.16846e+06	1.86064e+06	-	-	-
pmd0132	LysoPC 16:0(2n isomer)	Lipids	LPC	C24H50NO7P	496.34	184.07	495.332	[M+H]+	1	-	-	5.16096e+07	5.18166e+07	5.30317e+07	4.4177e+07	4.05224e+07	4.42239e+07	4.20566e+07	4.70143e+07	4.13127e+07	4.34556e+07	3.99841e+07	4.09435e+07	4.19078e+07	4.2666e+07	4.13022e+07	2.92197e+07	2.71141e+07	2.81715e+07	3.73308e+07	3.7378e+07	3.7697e+07	-	-	-
Qmqp101715	Chlorantene J	Terpenoids	Sesquiterpenoids	C15H14O	211.11	168.1	210.105	[M+H]+	3	-	-	137463	177964	169246	270013	376884	277399	182716	215234	186083	545529	414065	523473	383791	441090	525654	420403	368803	471978	310800	337566	242087	-	-	-
Wtmp011507	2-benzoyl-4-[(2r)-1-hydroxy-7-methyl-3-methylideneoct-6-en-1-yl]benzene-1,3,5-triol	Others	Ketone compounds	C23H26O5	383.19	327.12	382.178	[M+H]+	3	-	-	230544	236040	215126	255489	221951	207351	201659	227807	219857	201493	188768	253136	246684	187616	203393	273955	176098	252082	240876	256746	179236	-	-	-
Lmxp011770	Diisobutyl phthalate*	Phenolic acids	Phenolic acids	C16H22O4	279.16	149.02	278.152	[M+H]+	1	84-69-5	C15205	1.5834e+07	1.49813e+07	1.29864e+07	1.8547e+07	1.36502e+07	1.12729e+07	1.24003e+07	1.13931e+07	1.0039e+07	1.15378e+07	1.033e+07	1.052e+07	1.23592e+07	1.14364e+07	1.35878e+07	1.11095e+07	1.25958e+07	1.22968e+07	1.11506e+07	1.35471e+07	1.61482e+07	-	C15205	MetMap157
Hamp010390	cytosporone C*	Others	Others	C16H22O4	279.16	149.02	278.152	[M+H]+	3	-	-	1.87006e+07	1.57221e+07	1.74164e+07	1.52318e+07	1.45148e+07	1.41018e+07	1.57689e+07	1.70557e+07	1.43189e+07	1.3426e+07	1.60094e+07	1.28629e+07	1.31793e+07	1.43141e+07	1.35012e+07	1.73619e+07	1.51503e+07	1.46762e+07	1.26594e+07	2.18896e+07	2.07923e+07	-	-	-
MW0150336	Gly-Cys-His	Amino acids and derivatives	Amino acids and derivatives	C11H17N5O4S1	316.1	107.05	315.1	[M+H]+	3	-	-	991529	814358	797909	1.44383e+06	1.34384e+06	1.28215e+06	1.75308e+06	1.07794e+06	1.2461e+06	2.55e+06	5.20574e+06	3.39348e+06	3.90978e+06	2.07392e+06	2.623e+06	1.94211e+06	2.54546e+06	1.9477e+06	1.12131e+06	1.67328e+06	1.08063e+06	-	-	-
MWS00330g	1-Amino-1-cyclobutane-carboxylic-acid*	Amino acids and derivatives	Amino acids and derivatives	C5H9NO2	116.07	70.07	115.063	[M+H]+	1	22264-50-2	-	2.42968e+07	2.01306e+07	2.10739e+07	2.42508e+07	2.36472e+07	2.52433e+07	1.88936e+07	1.59302e+07	2.03407e+07	2.87072e+07	2.50557e+07	2.67421e+07	2.88846e+07	3.19037e+07	3.06216e+07	1.90662e+07	1.73841e+07	1.73247e+07	2.17733e+07	2.37236e+07	2.12845e+07	-	-	-
pmc0960	LysoPC 20:4	Lipids	LPC	C28H50NO7P	544.34	184.07	543.332	[M+H]+	3	-	-	723838	699252	612710	590238	650548	659826	560542	605403	444618	1.28139e+06	1.38364e+06	1.33771e+06	1.33632e+06	1.08019e+06	1.1762e+06	297993	441028	408407	687508	662780	654623	-	-	-
Rfn09756	(4aS,6R,8aR)-8a-methyl-4-methylidene-6-(prop-1-en-2-yl)-decahydronaphthalen-1-one*	Terpenoids	Sesquiterpenoids	C15H22O	219.17	119.08	218.167	[M+H]+	2	-	-	888559	865821	908921	775980	818690	755360	709660	877547	759739	769106	744977	663919	681996	806736	737706	763474	743494	760672	742161	819721	647931	-	-	-
Zmmp000969	5-Ribofuranosylnicotinamide	Nucleotides and derivatives	Nucleotides and derivatives	C11H14N2O5	255.1	123.06	254.09	[M+H]+	1	107325-67-7	-	1.62699e+06	1.93413e+06	2.01917e+06	609203	583154	696300	581708	605358	511864	696057	554303	770393	500378	473706	508814	492576	364389	407139	960007	808429	743510	-	-	-
MWStz040	Pterolactam*	Alkaloids	Pyrrole alkaloids	C5H9NO2	116.07	70.07	115.063	[M+H]+	3	38072-88-7	-	1.64149e+07	1.48051e+07	1.47824e+07	2.24369e+07	2.2173e+07	1.77627e+07	1.39953e+07	1.16102e+07	1.25584e+07	1.9939e+07	1.96928e+07	1.87295e+07	4.48828e+07	2.57134e+07	2.25434e+07	1.32844e+07	1.68053e+07	1.30265e+07	1.48665e+07	2.2092e+07	2.19141e+07	-	-	-
pme0006	L-Proline*	Amino acids and derivatives	Amino acids and derivatives	C5H9NO2	116.07	70.07	115.063	[M+H]+	1	147-85-3	C00148	1.95237e+07	2.12509e+07	2.03501e+07	2.35179e+07	2.68926e+07	2.95879e+07	1.89722e+07	1.6462e+07	1.61038e+07	2.6302e+07	2.67947e+07	2.54536e+07	4.65102e+07	3.64297e+07	3.09074e+07	1.80121e+07	2.45327e+07	1.65265e+07	2.25676e+07	2.87153e+07	2.18426e+07	ko00330,ko00332,ko00470,ko00970,ko01100,ko01110,ko01230,ko02010	C00148	-
pme0278	LL-2,6-Diaminoheptanedioate	Amino acids and derivatives	Amino acids and derivatives	C7H14N2O4	191.1	128.07	190.095	[M+H]+	3	583-93-7	C00666	2.37263e+06	2.57762e+06	2.80576e+06	2.14273e+06	2.66411e+06	2.38805e+06	1.82614e+06	1.94072e+06	2.19527e+06	2.70901e+06	2.36899e+06	2.78629e+06	2.95723e+06	3.00604e+06	2.9304e+06	2.87932e+06	3.02939e+06	2.52247e+06	2.43789e+06	2.53947e+06	2.47496e+06	ko00300,ko00470,ko01100,ko01110,ko01230	C00666	-
Zmdp000441	Alliin	Amino acids and derivatives	Amino acids and derivatives	C6H11NO3S	178.05	88.04	177.046	[M+H]+	3	17795-26-5	C08265	454274	630253	406557	368830	321720	347355	536731	441611	510442	376829	2.69881e+06	4.59198e+06	3.1986e+06	392575	914770	650900	409368	1.21187e+06	856705	899129	665871	-	C08265	-
MW0011974	10,17-Dihydroxydocosa-4,7,11,13,15,19-hexaenoic acid	Lipids	Free fatty acids	C22H32O4	361.23	343.22	360.23	[M+H]+	3	871826-47-0	-	271064	269887	301739	272760	247033	287654	339448	326370	249492	274209	250378	209093	291241	341320	330613	265516	231494	249380	265849	252924	247471	-	-	-
Lmhp009034	LysoPE 16:1*	Lipids	LPE	C21H42NO7P	452.28	311.26	451.27	[M+H]+	1	-	-	523289	577227	664085	441337	397745	324705	432314	536474	491183	633585	593389	664683	344173	453632	511975	391799	375860	295895	350840	446592	566540	-	-	-
WaYp007721	2-Aminohexadecane-1,16,16-triol	Lipids	Sphingolipids	C16H35NO3	290.27	242.25	289.262	[M+H]+	1	-	-	1.2799e+06	1.33886e+06	1.32505e+06	1.20064e+06	1.08085e+06	1.16003e+06	1.12242e+06	1.2772e+06	1.06805e+06	1.55951e+06	2.5421e+06	2.40172e+06	1.59271e+06	1.19634e+06	1.3072e+06	1.14858e+06	1.00489e+06	1.52008e+06	1.6106e+06	1.79837e+06	1.58407e+06	-	-	-
Lmxp000429	Hercynine	Alkaloids	Alkaloids	C9H15N3O2	198.12	95.06	197.116	[M+H]+	1	534-30-5	C05575	2.23976e+06	1.77502e+06	1.56506e+06	1.70543e+06	1.51548e+06	1.59126e+06	1.78345e+06	2.02568e+06	1.61236e+06	503486	493913	638170	608203	744713	722453	819333	856048	598455	1.13359e+06	1.07468e+06	1.06799e+06	ko00340,ko01100	C05575	-
pma0584	Caffeoylspermidine	Alkaloids	Phenolamine	C16H25N3O3	308.2	163.04	307.19	[M+H]+	3	-	-	70056	87729.5	33696	76584.6	78417.3	53101.8	80819.6	49828	58025.4	56777.1	64254.9	60928.2	81231.4	69680.6	61404	78227.2	49651.3	90124.9	64619.1	75537.5	49965.5	-	-	-
MWS201414	Pro-Asn	Amino acids and derivatives	Amino acids and derivatives	C9H15N3O4	230.11	70.07	229.106	[M+H]+	3	107856-82-6	-	1.0595e+06	1.02964e+06	960232	741896	730533	754485	755353	594922	705238	679614	753932	584275	637299	726408	618386	652269	676049	640235	651331	742478	603351	-	-	-
Zmsp000758	1-(Hydroxymethyl)hexahydro-1h-pyrrolizin-2-ol	Alkaloids	Pyrrole alkaloids	C8H15NO2	158.12	70.07	158.117	[M+H]+	3	-	-	6.66977e+06	6.79962e+06	6.60823e+06	8.27207e+06	7.87405e+06	8.15132e+06	2.50699e+06	4.84094e+06	4.48494e+06	1.00828e+07	1.0114e+07	9.79102e+06	1.95057e+07	2.06927e+07	1.92727e+07	3.2536e+06	5.90316e+06	6.65236e+06	7.34317e+06	3.7033e+06	8.33371e+06	-	-	-
MWSslk108	O-Acetylcarnitine	Alkaloids	Alkaloids	C9H17NO4	204.13	85.03	203.116	[M+H]+	3	3040-38-8	C02571	2.77318e+06	2.71916e+06	2.38079e+06	1.55933e+06	1.2801e+06	1.48455e+06	1.28957e+06	1.40721e+06	1.4977e+06	947941	1.00217e+06	921930	1.09245e+06	1.15743e+06	1.1822e+06	872470	839374	999408	1.05909e+06	1.48447e+06	1.30988e+06	-	C02571	-
Zahp011321	N-Isobutyl Decanamide	Alkaloids	Alkaloids	C14H29NO	228.23	228.24	227.225	[M+H]+	3	73785-31-6	-	328774	429330	457147	434388	416458	444799	404743	355898	403860	405189	390290	487041	365933	466521	445755	339983	408246	488419	381383	422222	358854	-	-	-
Walp007214	2-Aminohexadecane-1,5,6-triol	Lipids	Sphingolipids	C16H35NO3	290.27	88.08	289.262	[M+H]+	1	-	-	178544	140294	145802	147804	175875	151075	102620	174432	123155	186084	331042	294301	164929	152771	183989	135427	118375	139716	192728	201878	215230	-	-	-
mws0289	LysoPE 18:1*	Lipids	LPE	C23H46NO7P	480.31	339.29	479.301	[M+H]+	3	89576-29-4	-	829351	692196	763942	365222	396655	412815	546510	545428	550399	1.2268e+06	966339	1.03859e+06	957965	733726	591489	340210	453227	393188	698767	608464	524880	-	-	-
MW0168670	9,12-Octadecadiynoic Acid*	Lipids	Free fatty acids	C18H28O2	277.22	93.07	276.209	[M+H]+	3	2012-14-8	-	2.59421e+07	2.51415e+07	2.56135e+07	3.99325e+07	4.02096e+07	4.23762e+07	3.88931e+07	3.56913e+07	3.68422e+07	3.40852e+07	3.35522e+07	3.17277e+07	4.06382e+07	4.2817e+07	4.71601e+07	3.78307e+07	3.65835e+07	3.37925e+07	2.37877e+07	2.62359e+07	2.55478e+07	-	-	-
Qmjp080402	15,16-Bisnor-13-oxo-8(17),11-labdadien-19-ol	Terpenoids	Sesquiterpenoids	C18H28O2	277.22	235.18	276.209	[M+H]+	3	-	-	604266	408013	385266	659523	731115	744493	538970	646231	552967	504607	419559	439819	734448	642639	792855	636586	608091	717915	394740	604440	542560	-	-	-
Sadp017169	Dinortrixagone	Terpenoids	Sesquiterpenoids	C18H28O	261.22	121.1	260.214	[M+H]+	3	-	-	1.65667e+06	1.27241e+06	1.4867e+06	602031	534525	619814	480974	1.05004e+06	638280	919628	685052	928785	577078	899740	898514	382531	421165	374531	591622	670742	323244	-	-	-
Zahp011689	2,2-dimethylchromene-6-carboxylic acid*	Others	Others	C12H12O3	205.09	149.02	204.079	[M+H]+	1	34818-56-9	-	8.58645e+06	1.25058e+07	8.66233e+06	1.27192e+07	7.49463e+06	1.85258e+07	1.06669e+07	9.30741e+06	1.10742e+07	8.57849e+06	1.17511e+07	9.03395e+06	8.35638e+06	9.53658e+06	8.80369e+06	1.04903e+07	1.2037e+07	1.02405e+07	1.36896e+07	9.96071e+06	8.76297e+06	-	-	-
PD0607214	Heliannone C	Flavonoids	Flavanones	C16H14O5	287.09	147.04	286.084	[M+H]+	3	193411-12-0	-	109536	100389	100331	86069	62494.1	45056	111511	90179.1	109786	28376.6	32595.5	44975.4	77975.7	66512.2	73770.6	71523.1	76419.8	63754.4	93123.9	54865	62588	-	-	-
pme0026	L-Lysine	Amino acids and derivatives	Amino acids and derivatives	C6H14N2O2	147.11	84.08	146.106	[M+H]+	1	56-87-1	C00047	1.14836e+07	1.63575e+07	1.44259e+07	2.86003e+07	2.69825e+07	2.46956e+07	1.56626e+07	1.49899e+07	1.6308e+07	2.26522e+07	2.40567e+07	2.1094e+07	3.24248e+07	3.76466e+07	3.14637e+07	1.71461e+07	1.6445e+07	1.77421e+07	2.10869e+07	1.91077e+07	2.13659e+07	ko00300,ko00310,ko00470,ko00780,ko00960,ko00970,ko01100,ko01110,ko01210,ko01230,ko02010	C00047	-
Lmhp011562	1-α-Linolenoyl-glycerol*	Lipids	Glycerol ester	C21H36O4	353.27	261.22	352.261	[M+H]+	1	-	-	2.86685e+06	2.72312e+06	2.9094e+06	2.38921e+06	2.56152e+06	2.57758e+06	1.97078e+06	2.34481e+06	2.15706e+06	2.72351e+06	2.6837e+06	2.53461e+06	2.63119e+06	2.29e+06	2.58131e+06	2.63724e+06	2.45762e+06	2.19405e+06	1.95932e+06	2.25015e+06	2.10494e+06	-	-	-
Zbsp009837	[6]-Gingerdiol 3-acetate	Phenolic acids	Phenolic acids	C19H30O5	339.22	137.06	338.209	[M+H]+	3	143519-17-9	-	144214	129212	158717	114130	95889.2	121518	152346	115461	107985	116187	162268	146348	143878	163031	163994	121541	141870	82391.5	121391	92535.1	149065	-	CM01721	MetMap135
PD0630939	(5E,8E,10E)-12-hydroxyheptadeca-5,8,10-trienoic acid	Lipids	Free fatty acids	C17H28O3	281.21	57.03	280.204	[M+H]+	3	50683-78-8	-	467331	440674	474365	461336	348303	499926	310475	429898	447841	313664	473660	274725	351088	322711	280230	345271	489145	364365	367951	392995	343468	-	-	-
MW0153723	Met-Val-Trp	Amino acids and derivatives	Amino acids and derivatives	C21H30N4O4S1	435.21	299.16	434.199	[M+H]+	3	-	-	574332	401690	452021	69760.5	91957.3	85652	50266.7	85787	51391	43585	80005.2	41988.7	51687.7	25043.7	33171.7	35989	37704.3	40609.6	68696.1	162808	159123	-	-	-
Lcsp002647	Ile-Trp	Amino acids and derivatives	Amino acids and derivatives	C17H23N3O3	318.18	86.1	317.174	[M+H]+	3	13589-06-5	-	1.12293e+06	1.43572e+06	1.45314e+06	716772	698367	697746	777956	688547	694259	643049	579402	533341	618429	612348	687052	568741	471984	568654	607425	660483	727130	-	-	-
MWStz003	3-Furfuryl-2-pyrrolecarboxylate*	Alkaloids	Pyrrole alkaloids	C10H9NO3	192.07	146.06	191.058	[M+H]+	3	119767-00-9	-	260441	200427	252138	234906	158612	185944	141664	141055	128384	230020	244165	216329	81287.8	105690	85261	170141	91304.3	150335	150965	193847	164787	-	-	-
Sadp001067	L-Glutamic acid 5-methyl ester	Amino acids and derivatives	Amino acids and derivatives	C6H11NO4	162.08	84.04	161.069	[M+H]+	3	1499-55-4	-	8.51382e+06	2.51308e+06	6.39192e+06	5.46467e+06	6.9164e+06	3.47416e+06	2.38991e+06	7.0191e+06	3.30477e+06	3.46798e+06	2.83014e+06	4.09157e+06	2.22018e+06	5.82715e+06	2.17952e+06	5.06066e+06	4.41593e+06	1.56605e+06	4.55446e+06	6.283e+06	6.09727e+06	-	-	-
Zapp006824	gnetupendin A	Others	Stilbene	C22H20O5	365.14	243.1	364.131	[M+H]+	3	-	-	609742	574243	633194	476637	563413	534417	508929	548341	578339	585494	554827	661071	533159	565593	622043	676927	642215	657914	602824	596594	621023	-	-	-
Hmcp002354	Crenatine	Alkaloids	Plumerane	C14H14N2O	227.13	121.01	226.111	[M+H]+	3	26585-14-8	-	213006	213624	260630	172207	129549	140176	139257	219177	161424	258062	223982	243340	210965	140600	174612	179761	170854	191705	210917	189797	197111	-	-	-
Walp007137	2-AminoicoSane-1,6,18,19,20-pentaol	Lipids	Sphingolipids	C20H43NO5	378.32	286.28	377.314	[M+H]+	1	-	-	117255	90279.7	128813	112139	160721	132948	85429.5	144156	129269	192241	274440	242548	145988	120054	141349	119131	114516	175617	161259	152980	188124	-	-	-
MWS1844	alpha-Amylcinnamaldehyde	Others	Aldehyde compounds	C14H18O	203.14	129.07	202.136	[M+H]+	3	122-40-7	C12288	343129	280645	261907	307570	303871	316156	270148	337090	292746	179132	192294	134881	217368	276559	282790	263379	248736	277005	144510	145637	143594	-	C12288	-
Wasdp07324	8-hydroxy-4a,8-dimethyl-5,6,7,8a-tetrahydro-1H-naphthalen-2-one	Terpenoids	Monoterpenoids	C12H18O2	195.14	81.07	194.131	[M+H]+	2	-	-	789041	632697	657752	800132	491080	704081	874852	1.01326e+06	872294	828629	872206	826147	953359	1.10503e+06	1.14358e+06	549069	529921	555017	650027	730949	696883	-	-	-
WapTKC002297	1,6-Dihydroxy-2,7(19),10,14-Phytatetraen-13-one*	Terpenoids	Ditepenoids	C20H32O3	321.24	179.14	320.235	[M+H]+	3	79404-59-4	-	3.78161e+07	3.65377e+07	3.69412e+07	3.06481e+07	2.85316e+07	2.98622e+07	3.58614e+07	3.6646e+07	3.5637e+07	3.4386e+07	3.41812e+07	3.27978e+07	3.57924e+07	3.77491e+07	3.71801e+07	3.58614e+07	3.6497e+07	3.32728e+07	3.20067e+07	3.40193e+07	3.09781e+07	-	-	-
Lmtp006908	Dihydroisoalantolactone*	Terpenoids	Sesquiterpenoids	C15H22O2	235.17	179.11	234.162	[M+H]+	1	1856-58-2	-	3.60398e+06	3.6286e+06	3.58279e+06	3.72223e+06	3.84819e+06	3.65881e+06	3.8684e+06	4.17753e+06	3.8656e+06	2.82894e+06	2.93703e+06	2.95472e+06	3.18302e+06	3.38347e+06	3.39033e+06	3.82444e+06	3.71381e+06	3.77156e+06	2.64098e+06	3.00969e+06	2.99127e+06	-	-	-
PD0954615	3-hydroxy-13-apo-alpha-caroten-13-one	Terpenoids	Sesquiterpenoids	C18H26O2	275.2	149.1	274.193	[M+H]+	3	-	-	332709	324827	308327	204117	235478	280336	357702	253239	328035	356527	416683	353621	406905	433120	478766	355745	336473	314855	157368	258967	224361	-	-	-
PD0095016	1-hydroxy-3,8-dimethyl-5-prop-1-en-2-yl-3,4,6,7,8,8a-hexahydro-1H-naphthalen-2-one*	Terpenoids	Sesquiterpenoids	C15H22O2	235.17	67.05	234.162	[M+H]+	3	-	-	179193	180576	144947	157536	120104	189511	167046	127729	197402	169632	140190	183824	159974	148217	178664	167562	152278	211052	166878	140012	156499	-	-	-
pme1286	S-Adenosyl-L-homocysteine	Amino acids and derivatives	Amino acids and derivatives	C14H20N6O5S	385.13	250	384.122	[M+H]+	3	979-92-0	C00021	254661	217704	191726	210992	141441	180042	234622	268738	189985	200722	211353	201988	141625	245873	217501	167687	154663	118376	143277	149525	169836	ko00270,ko01100,ko01230,ko01240	C00021	-
pmb0130	Acetryptine	Alkaloids	Plumerane	C12H14N2O	203.12	144.08	202.111	[M+H]+	3	3551-18-6	-	194790	227752	175549	215647	198403	122731	233599	207988	240920	187086	141818	118232	190856	192960	148029	148778	159367	153322	168112	160157	157875	-	-	-
pmp001251	LysoPC 18:2(2n isomer)	Lipids	LPC	C26H50NO7P	520.34	184.07	519.332	[M+H]+	1	-	-	429675	494678	441965	283135	262040	265896	541396	643774	530707	655943	677033	605394	950039	744337	806538	693965	455012	516545	468709	453569	520886	-	-	-
mws0043	Nobiletin	Flavonoids	Flavones	C21H22O8	403.14	373.1	402.132	[M+H]+	1	478-01-3	C10112	599389	528492	450718	482992	477465	485460	394742	767841	442559	185651	230895	250194	519870	844546	632329	923678	576825	341268	263711	261825	278947	-	C10112	-
Wbwp010459	5-[(2r,3s,4s,5s)-5-(2h-1,3-benzodioxol-5-yl)-3,4-dimethyloxolan-2-yl]-2-methoxyphenol*	Lignans and Coumarins	Lignans	C20H22O5	343.15	163.07	342.147	[M+H]+	3	-	-	442803	334506	369882	328427	317871	378358	357611	402744	278024	324963	313094	442578	336907	323499	385100	470086	386068	412105	311422	460933	621462	-	-	-
pmb0856	LysoPE 18:1(2n isomer)*	Lipids	LPE	C23H46NO7P	480.31	339.29	479.301	[M+H]+	3	-	-	710062	540709	552157	322032	455126	459744	556022	562491	619557	769743	933226	910067	726919	692119	387084	325359	353653	349013	449660	593401	552753	-	-	-
Lmsp009394	3',4',5,6,7-Pentamethoxyflavanone*	Flavonoids	Flavanones	C20H22O7	375.14	211.07	374.137	[M+H]+	3	-	-	139135	161592	164646	142761	142340	148718	105004	92825.7	104600	153546	155581	148875	145020	151761	147750	87888.4	68511.2	86701.8	105201	104159	99506.9	-	-	-
Walp009429	2-AminodocoSane-1,5,21-triol	Lipids	Sphingolipids	C22H47NO3	374.36	312.33	373.356	[M+H]+	1	-	-	6.01625e+06	5.88782e+06	6.52341e+06	4.73119e+06	6.22706e+06	5.02351e+06	5.77775e+06	4.77259e+06	5.9414e+06	6.82189e+06	6.6163e+06	6.3015e+06	4.26248e+06	4.72294e+06	4.35754e+06	5.83784e+06	5.91501e+06	4.75981e+06	1.16052e+07	1.30765e+07	1.21381e+07	-	-	-
MW0150462	Gly-Pro-Asp	Amino acids and derivatives	Amino acids and derivatives	C11H17N3O6	288.12	107.05	287.112	[M+H]+	3	-	-	2.26117e+06	2.49882e+06	1.53325e+06	8.15885e+06	8.18813e+06	7.60583e+06	2.43434e+06	2.74321e+06	3.12381e+06	2.10012e+06	2.4421e+06	2.05627e+06	1.8337e+06	1.27817e+06	1.70132e+06	5.3878e+06	3.43185e+06	3.4282e+06	2.45181e+06	2.95594e+06	2.73996e+06	-	-	-
MW0155875	Pro-His-Asn	Amino acids and derivatives	Amino acids and derivatives	C15H22N6O5	367.17	246.11	366.165	[M+H]+	3	-	-	215281	121079	95080.4	164643	94737.5	78420	150979	85405.9	88187.2	73247	120247	72865.1	105195	116604	124819	120597	157832	93143.9	45779.7	85650.4	82874.2	-	-	-
Lmwp102713	(+)-Peusedanol	Lignans and Coumarins	Coumarins	C14H16O5	265.11	173.06	264.1	[M+H]+	3	20516-23-8	-	596691	548288	571160	553550	431429	579737	1.03459e+06	857477	853850	803905	746470	733174	885613	1.0147e+06	1.06841e+06	987809	907015	959354	611665	677286	627572	-	-	-
pmb0874	LysoPE 18:2(2n isomer)*	Lipids	LPE	C23H44NO7P	478.29	337.27	477.286	[M+H]+	1	-	-	1.86403e+07	2.11946e+07	2.28675e+07	1.21605e+07	9.74397e+06	7.51131e+06	3.101e+07	2.88762e+07	2.72686e+07	2.05913e+07	2.21591e+07	2.2569e+07	4.925e+07	3.85765e+07	3.87653e+07	2.98887e+07	1.72832e+07	2.36642e+07	1.94999e+07	1.7259e+07	2.12543e+07	-	-	-
mws1500	Ethyl cinnamate	Phenolic acids	Phenolic acids	C11H12O2	177.09	131.05	176.084	[M+H]+	3	103-36-6	C06359	127996	73073.5	79611.4	146883	114311	140408	112480	200862	141900	182715	126787	127777	205219	243631	208739	100855	63174.3	45976	118598	163067	74260.2	-	C06359	MetMap166
Zbkp002902	2-Oxo-1,2-dihydroquinoline-4-carboxylate*	Alkaloids	Alkaloids	C10H7NO3	190.05	144.04	189.043	[M+H]+	1	-	C16715	2.09334e+06	2.08373e+06	2.42581e+06	2.72982e+06	2.64737e+06	2.63151e+06	1.1792e+06	1.37346e+06	1.18058e+06	1.83395e+06	2.2097e+06	2.36898e+06	1.08769e+06	1.02608e+06	1.06951e+06	1.58207e+06	1.36057e+06	1.66387e+06	1.3922e+06	1.78008e+06	1.43369e+06	-	C16715	-
Walp007188	2-Aminooctadecane-1,5,7,17-tetraol	Lipids	Sphingolipids	C18H39NO4	334.3	88.08	333.288	[M+H]+	2	-	-	70106.6	62401.1	94890.2	59534.7	79237.9	58718.7	58696.1	77089.4	58105.1	113670	181339	163288	89938.8	73672	68145.1	43132.8	57068.5	112372	94122	100563	103731	-	-	-
MW0153541	Met-Glu-Gln	Amino acids and derivatives	Amino acids and derivatives	C15H26N4O7S1	407.16	277.1	406.152	[M+H]+	3	-	-	169425	129669	149829	150273	38523.5	151446	284430	179914	170696	397099	622167	239104	179278	174877	237456	100839	275505	190051	245483	335271	334271	-	-	-
Walp007182	2-Aminohexadecane-1,15-diol	Lipids	Sphingolipids	C16H35NO2	274.27	88.08	273.267	[M+H]+	2	-	-	4.36721e+07	4.46219e+07	4.18676e+07	4.75724e+07	4.22873e+07	4.45955e+07	4.22366e+07	4.27379e+07	4.04994e+07	4.38632e+07	4.20792e+07	4.14897e+07	4.33258e+07	4.26306e+07	4.34914e+07	4.41254e+07	5.26053e+07	3.94684e+07	6.27631e+07	6.50138e+07	6.27378e+07	-	-	-
Walp007095	2-Amino-7-methyltridecan-1-ol*	Lipids	Sphingolipids	C14H31NO	230.25	62.06	229.241	[M+H]+	1	-	-	256237	208891	215450	199661	204282	226681	218998	220292	210312	220811	240760	213863	249661	213318	167461	130931	232575	173671	263344	303706	260468	-	-	-
pme0241	Benzoate	Phenolic acids	Phenolic acids	C7H6O2	123.04	79.05	122.037	[M+H]+	3	65-85-0	C00180	1.40465e+06	1.71419e+06	1.33259e+06	1.55413e+06	1.62422e+06	1.40422e+06	1.53794e+06	1.23153e+06	1.42157e+06	713905	637271	428362	1.14329e+06	1.26895e+06	1.07598e+06	1.47675e+06	842133	1.11075e+06	522122	468056	436825	ko00996,ko01100,ko01110	C00180	MetMap157
Walp009431	2-aminotetracoSane-1,5,21,23-tetraol	Lipids	Sphingolipids	C24H51NO4	418.39	356.35	417.382	[M+H]+	3	-	-	971408	901978	916570	969031	1.05221e+06	910251	966535	864300	975592	940784	920058	918321	736108	859601	811764	929564	1.03032e+06	802949	1.65191e+06	1.83849e+06	1.61589e+06	-	-	-
WapTKC103332	5-[(1S)-1-hydroxy-2,6,6-trimethyl-4-oxocyclohex-2-en-1-yl]-3-methylpenta-2,4-dienoic acid	Terpenoids	Sesquiterpenoids	C15H20O4	265.14	187.11	264.136	[M+H]+	3	-	-	132936	154829	145199	156685	123802	145819	262187	262217	212644	232068	225257	170043	197848	246614	247801	273204	230679	272978	146788	149783	159659	-	-	-
MW0110184	Tyr-Ala-Lys	Amino acids and derivatives	Amino acids and derivatives	C18H28N4O5	403.19	154.09	380.206	[M+Na]+	3	-	-	1.72036e+07	1.72669e+07	1.43776e+07	2.70558e+07	2.5937e+07	2.4445e+07	2.02801e+07	2.13149e+07	2.13118e+07	1.31773e+07	1.24013e+07	1.17493e+07	9.80877e+06	8.79771e+06	9.71556e+06	1.79857e+07	1.57631e+07	1.4572e+07	1.4029e+07	1.57386e+07	1.51559e+07	-	-	-
MW0157791	Thr-Pro-Trp	Amino acids and derivatives	Amino acids and derivatives	C20H26N4O5	403.2	136.06	402.19	[M+H]+	3	-	-	339898	341793	245624	347641	423021	395076	339765	318092	306888	287449	280505	227389	262509	233448	190226	276484	261838	220724	226349	330871	326326	-	-	-
pmb0502	p-Coumaroylspermidine	Alkaloids	Phenolamine	C16H25N3O2	292.2	147.04	291.195	[M+H]+	3	-	-	483522	383749	400073	826440	466065	686202	541206	687243	622063	802942	1.01931e+06	932338	600043	683456	722355	615030	580228	748788	438393	517377	513819	-	-	-
Rfn05669	(r)-3-(4-hydroxy-3-methoxyphenyl)-N-[2-(4-hydroxyphenyl)-2-methoxyethyl]acrylamide*	Alkaloids	Phenolamine	C19H21NO5	344.15	177.05	343.142	[M+H]+	1	-	-	5.37444e+06	5.31726e+06	5.48634e+06	529277	556091	682237	664650	594660	664132	640354	506587	479448	240997	369412	426290	1.02174e+06	1.18073e+06	886849	624788	690890	650000	-	-	-
mws0736	Glycyl-leucine	Amino acids and derivatives	Amino acids and derivatives	C8H16N2O3	189.12	86.1	188.116	[M+H]+	3	869-19-2	C02155	622700	466286	670586	624536	514371	473080	494225	656702	417128	598929	615442	542424	650345	662046	793745	321147	352726	472460	481980	542791	490148	-	C02155	-
Lcsp012679	linolenoyl ethanolamine	Lipids	LPE	C20H35NO2	322.27	62.06	321.267	[M+H]+	3	57086-93-8	-	70020.2	61148.2	61632.7	45408.2	48150.5	64704.8	15501	18199.8	21863.2	80203.1	68688.9	71245.3	37963.6	26482.1	27047.1	28553.8	32216	17628	31195.3	36998.5	42145.2	-	-	-
pmb1912	10-Formyltetrahydrofolate	Alkaloids	Alkaloids	C20H23N7O7	474.17	327.12	473.166	[M+H]+	3	2800-34-2	C00234	5.74783e+06	5.17905e+06	5.86349e+06	3.87756e+06	3.71659e+06	3.88551e+06	3.24044e+06	3.71184e+06	2.83814e+06	2.02702e+06	1.66321e+06	1.7589e+06	1.91107e+06	2.60277e+06	2.4076e+06	1.79359e+06	1.94744e+06	2.04783e+06	2.94962e+06	2.79048e+06	2.70257e+06	ko00670,ko00970,ko01100,ko01200,ko01240	C00234	-
Lmhp008742	LysoPC 20:5	Lipids	LPC	C28H48NO7P	542.32	184.07	541.317	[M+H]+	3	162440-04-2	-	149050	131654	149300	114327	96232.4	97896.5	171752	156507	130874	129809	84402.1	113330	720865	832216	678800	107498	98422.7	131093	193604	208339	188878	-	-	-
mws5035	L-Leucyl-L-phenylalanine	Amino acids and derivatives	Amino acids and derivatives	C15H22N2O3	279.17	120.08	278.163	[M+H]+	3	56217-82-4	-	878939	865575	591876	615692	511214	336772	655593	844316	500906	347427	437598	236565	490656	337707	544517	317154	400085	347106	360456	448242	436930	-	-	-
Lmhp009129	LysoPC 15:0(2n isomer)*	Lipids	LPC	C23H48NO7P	482.32	184.07	481.317	[M+H]+	1	-	-	6.03777e+06	6.03082e+06	5.79985e+06	4.42195e+06	4.41132e+06	4.46628e+06	4.14763e+06	4.25832e+06	4.35049e+06	5.53474e+06	5.50325e+06	5.7806e+06	4.80974e+06	4.91053e+06	5.36651e+06	3.25785e+06	3.21508e+06	3.15336e+06	3.96598e+06	4.13699e+06	3.88287e+06	-	-	-
Lmhp008273	LysoPE 15:1(2n isomer)*	Lipids	LPE	C20H40NO7P	438.26	297.24	437.254	[M+H]+	2	-	-	308466	235325	243527	218587	142066	99343.1	188373	209601	169229	277006	355355	290771	207274	177500	199512	188570	154712	125265	128150	150295	219040	-	-	-
pmb1562	1-Stearidonoyl-Glycerol	Lipids	Glycerol ester	C21H34O4	351.25	147.12	350.246	[M+H]+	1	-	-	674280	642412	539117	861450	835914	909170	1.12696e+06	1.18154e+06	1.05019e+06	617143	625410	640556	1.07685e+06	965428	1.22047e+06	909278	713249	649722	550025	598544	588153	-	-	-
MWSmce064	Haematoxylin	Phenolic acids	Phenolic acids	C16H14O6	303.08	149.06	302.079	[M+H]+	3	517-28-2	C09931	286167	268867	188638	119115	99176	124717	56514.5	94074.3	61864.6	78249.7	92657.3	72277.1	51829.7	31780.2	57862.3	59474.8	41072.6	52293.4	69881.5	155208	105250	-	C09931	-
Hmjp006104	N-Cis-Feruloyl-3'-O-methyldopamine*	Alkaloids	Phenolamine	C19H21NO5	344.15	177.05	343.142	[M+H]+	1	-	-	4.57991e+06	4.84779e+06	4.80993e+06	482069	451427	663702	664466	572691	593549	507333	587795	370253	251895	316655	343687	994931	968440	859672	550601	620437	691154	-	-	-
Wbhp008502	Tagalsin Q	Terpenoids	Ditepenoids	C18H26O2	275.2	133.1	274.193	[M+H]+	3	1253641-44-9	-	1.18071e+06	1.19993e+06	1.05485e+06	1.35598e+06	1.55343e+06	1.40234e+06	2.00523e+06	2.01729e+06	1.82726e+06	1.64789e+06	1.49896e+06	1.54227e+06	2.06847e+06	1.9853e+06	1.89002e+06	991564	1.04628e+06	1.33057e+06	1.50233e+06	1.78448e+06	1.38534e+06	-	-	-
PD1006471	α-kamlolenic acid	Lipids	Free fatty acids	C18H30O3	295.23	67.05	294.219	[M+H]+	3	-	-	1.97329e+06	1.83511e+06	1.66865e+06	1.64586e+06	1.55504e+06	1.74866e+06	2.99738e+06	2.89455e+06	2.40817e+06	2.9464e+06	2.84369e+06	2.82311e+06	3.55017e+06	3.83301e+06	3.75451e+06	1.7392e+06	1.49379e+06	1.60835e+06	2.162e+06	2.25493e+06	2.08403e+06	-	-	-
pmd0209	Sesamin	Lignans and Coumarins	Lignans	C20H18O6	355.12	135.04	354.11	[M+H]+	3	607-80-7	C10882	190012	371559	286085	154366	124187	103595	221505	114218	129779	186337	183821	155142	175896	179276	193887	57220.1	96545.5	70600.2	122480	188509	192342	-	C10882	-
Hmtp000776	4,5,6-Trihydroxy-2-cyclohexen-1-ylideneacetonitrile	Alkaloids	Alkaloids	C8H9NO3	168.07	105.03	167.058	[M+H]+	3	-	-	555978	591289	537628	1.00676e+06	718147	862314	522143	507778	407804	562174	540108	526856	405459	480480	421436	374899	391242	397279	403411	487632	436308	-	-	-
MW0109140	Phe-Tyr-Asp	Amino acids and derivatives	Amino acids and derivatives	C22H25N3O7	444.17	150.08	443.169	[M+H]+	3	-	-	4.82028e+07	5.40995e+07	4.10961e+07	5.80074e+07	5.65516e+07	4.00316e+07	4.23146e+07	5.04809e+07	3.63588e+07	2.66046e+07	2.79959e+07	2.4574e+07	3.43196e+07	2.94876e+07	3.81561e+07	3.3942e+07	2.88322e+07	3.02839e+07	2.90558e+07	3.759e+07	3.92008e+07	-	-	-
PDP152403	Ampelopsin 7-glucoside	Others	Others	C21H22O13	483.11	377.07	482.106	[M+H]+	3	87314-54-3	-	4.20791e+07	5.07841e+07	4.84262e+07	6.23399e+07	6.20978e+07	5.04126e+07	5.05441e+07	5.18557e+07	5.76272e+07	6.99918e+07	6.74819e+07	6.98134e+07	4.88915e+07	4.81939e+07	4.73709e+07	7.1594e+07	6.50806e+07	6.46418e+07	5.55202e+07	5.36166e+07	5.25438e+07	-	-	-
pmb0492	N',N'',N'''-p-Coumaroyl-cinnamoyl-caffeoyl spermidine	Alkaloids	Phenolamine	C34H37N3O6	584.28	325	583.268	[M+H]+	3	-	-	1.09157e+07	1.13384e+07	6.97954e+06	8.45777e+06	6.76584e+06	5.73663e+06	1.03425e+07	1.56459e+07	1.11889e+07	1.14393e+07	8.78631e+06	1.016e+07	6.84166e+06	5.22459e+06	6.33365e+06	5.67131e+06	6.58416e+06	5.14044e+06	8.96791e+06	1.07397e+07	1.16657e+07	-	-	-
PDP295735	2-(6-hydroxy-9H-purin-9-yl)-5-(methoxymethyl)oxolane-3,4-diol	Nucleotides and derivatives	Nucleotides and derivatives	C11H14N4O5	283.1	137.05	282.096	[M+H]+	3	-	-	1.72341e+07	1.88837e+07	1.74757e+07	6.48181e+06	6.24738e+06	6.81842e+06	9.6204e+06	1.02547e+07	9.06263e+06	4.33602e+06	4.57271e+06	4.41784e+06	3.08377e+06	3.5674e+06	3.70138e+06	5.1472e+06	4.64124e+06	4.92753e+06	6.42032e+06	6.78183e+06	6.40188e+06	-	-	-
PD0779438	N-Phenethylpropionamide	Alkaloids	Alkaloids	C11H15NO	178.12	105.07	177.115	[M+H]+	2	6283-04-1	-	190542	215797	203546	210398	212931	212340	201786	216095	214349	179762	203071	219463	162198	175749	193037	218875	178526	218491	178283	186527	183718	-	-	-
Lmhp009190	2-Linoleoylglycerol-1,3-di-O-glucoside*	Lipids	Glycerol ester	C33H58O14	679.39	263.24	678.383	[M+H]+	1	-	-	99997	132440	123559	70920.3	45495.9	69885.7	54283.6	94531.6	39945.1	69044.5	72347.6	78510.6	73325.3	99498.8	66907.4	28872.7	32391.7	37929.2	51807.7	72161.9	47946.8	-	-	-
Wadp008485	2,7-Dioxo-3-hydroxy-Pimara-8,15-dien-19-oic acid*	Terpenoids	Ditepenoids	C20H26O5	347.18	301.18	346.178	[M+H]+	3	-	-	318556	285001	314543	317370	329790	329055	408837	360754	431403	541334	512391	547587	502462	472355	550862	337177	319130	366121	259888	345865	323585	-	-	-
YC512112	Anabasine-glucoside	Alkaloids	Pyridine alkaloids	C16H24O5N2	325.18	163.12	324.168	[M+H]+	3	-	-	636771	714549	629643	376468	506080	473909	461758	398911	420429	412922	388511	451369	506260	383232	348722	456273	396254	429661	344570	472036	390128	-	-	-
MWS201469	Glu-Arg	Amino acids and derivatives	Amino acids and derivatives	C11H21N5O5	304.16	175.12	303.154	[M+H]+	3	7219-59-2	-	441223	472010	391549	548257	635459	679886	212532	263743	338325	414032	568848	569762	1.2935e+06	1.12361e+06	1.19935e+06	437403	525798	471016	442479	546569	486865	-	-	-
MW0149848	Gln-Tyr-Tyr	Amino acids and derivatives	Amino acids and derivatives	C23H28N4O7	473.2	207.14	472.196	[M+H]+	3	-	-	116321	155707	104144	54880.8	27249.3	48145.3	37253.5	52097.1	45593.1	24703.9	21723.1	46158	60510.1	37721.1	62488.4	48182.8	70109.6	29026.6	96921.3	52099.4	71267.3	-	-	-
pma2987	L-Histidinol	Alkaloids	Alkaloids	C6H11N3O	142.1	124.09	141.09	[M+H]+	3	501-28-0	C00860	1.40453e+07	1.40782e+07	1.095e+07	1.45302e+07	2.98276e+07	2.87933e+07	1.32137e+07	1.71692e+07	1.36893e+07	1.1833e+07	2.27942e+07	8.818e+06	1.83682e+07	1.54012e+07	1.39891e+07	1.61668e+07	1.40744e+07	5.49012e+06	1.97985e+07	2.12607e+07	1.6525e+07	ko00340,ko01100,ko01110,ko01230	C00860	-
MWSmce118	Imidazole-4-acetate*	Alkaloids	Alkaloids	C5H6N2O2	127.05	81.04	126.043	[M+H]+	3	645-65-8	C02835	2.85645e+06	2.53212e+06	2.57658e+06	2.73713e+06	2.67777e+06	2.21811e+06	2.32463e+06	1.47895e+06	2.38439e+06	3.81109e+06	3.88487e+06	4.0465e+06	2.95637e+06	2.85738e+06	3.04109e+06	1.87519e+06	3.10707e+06	2.81161e+06	2.63254e+06	2.72186e+06	2.64416e+06	ko00340,ko01100	C02835	-
MWSslk051	Scopine	Alkaloids	Tropan alkaloids	C8H13NO2	156.1	84.08	155.095	[M+H]+	3	498-45-3	-	491048	636998	467183	492514	514074	443182	397175	480613	466737	540970	414140	477858	465983	440364	421601	403577	476796	401504	399498	380626	522947	-	-	-
PDP230363	Trans-N-Isoferuloyltyramine*	Alkaloids	Phenolamine	C18H19NO4	314.14	177.05	313.131	[M+H]+	1	-	-	2.83866e+07	2.92667e+07	3.09398e+07	5.82701e+06	5.13687e+06	7.89194e+06	8.78909e+06	1.14397e+07	1.02062e+07	9.511e+06	8.0881e+06	7.30018e+06	2.15384e+06	3.14336e+06	3.08602e+06	2.1768e+07	2.07052e+07	1.36095e+07	8.00918e+06	7.94666e+06	8.45327e+06	-	-	-
Rfn07523	5-methoxy-2-(3-methylbut-2-enyl)benzene-1,3-diol*	Others	Others	C12H16O3	209.12	153.06	208.11	[M+H]+	1	-	-	2.67865e+06	2.85654e+06	2.73457e+06	4.74249e+06	4.26995e+06	4.26667e+06	5.47944e+06	5.55979e+06	5.07873e+06	2.57246e+06	2.55887e+06	2.22199e+06	2.99375e+06	3.24329e+06	3.26781e+06	3.12657e+06	3.37809e+06	3.29347e+06	3.07318e+06	3.31264e+06	2.82289e+06	-	-	-
pme2890	L-Homocystine	Amino acids and derivatives	Amino acids and derivatives	C8H16N2O4S2	269.06	136.04	268.055	[M+H]+	3	626-72-2	C01817	106389	107711	128038	67127.3	97051.7	79620.4	96544.8	94140.7	94826.4	98945.6	74972.9	72888.1	121630	79597.6	61820.6	103683	96595	47441	103991	108149	85949.4	ko00270	C01817	-
MWS201424	Ile-Asn	Amino acids and derivatives	Amino acids and derivatives	C10H19N3O4	246.15	86.1	245.138	[M+H]+	3	59652-59-4	-	136525	164355	173647	77198.3	103266	95212	104272	137896	82769.2	105058	119924	106194	113175	100358	140563	89263.2	101031	89944.4	121010	103130	108004	-	-	-
mws1383	Lumichrome	Alkaloids	Alkaloids	C12H10N4O2	243.09	145.08	242.08	[M+H]+	1	1086-80-2	C01727	5.1988e+06	4.86132e+06	4.37735e+06	6.24332e+06	5.68098e+06	4.44064e+06	3.73544e+06	3.72556e+06	3.71839e+06	2.70449e+06	2.26006e+06	2.67561e+06	3.70888e+06	3.35984e+06	3.24152e+06	2.04301e+06	2.20225e+06	2.04374e+06	3.94017e+06	4.30949e+06	3.82465e+06	ko00740	C01727	-
MWSslk111	Hydroquinine	Alkaloids	Quinoline alkaloids	C20H26N2O2	327.21	309.2	326.199	[M+H]+	3	522-66-7	-	412887	387420	374604	345048	321235	408257	340413	248922	308851	211014	237823	269711	464371	254222	309452	311779	328704	365820	72882.5	124780	128016	-	-	-
MWStz045	3,4-Dihydro-6,7-(methylenedioxy)-2(1H)-quinolinone*	Alkaloids	Quinoline alkaloids	C10H9NO3	192.065	146.061	191.058	[M+H]+	3	94527-34-1	-	247293	201306	233366	185220	183226	198652	125135	126540	141910	238796	267123	242260	109862	110844	100793	121807	159020	165902	137739	126439	163934	-	-	-
Zbzp003763	11-methoxy viburtinal	Terpenoids	Monoterpenoids	C10H8O3	177.05	134.04	176.047	[M+H]+	3	-	-	4.06946e+06	4.06971e+06	5.24626e+06	747456	665782	1.00185e+06	568472	458590	492324	547509	630300	436744	637819	761881	565153	627734	947172	1.0525e+06	853446	919564	896820	-	-	-
MW0157636	Thr-Glu-Met	Amino acids and derivatives	Amino acids and derivatives	C14H25N3O7S1	380.15	234.08	379.141	[M+H]+	3	-	-	1.29281e+06	1.25967e+06	1.17969e+06	1.60245e+06	1.41375e+06	1.65338e+06	692249	680329	754121	932254	894780	870595	738269	695980	686989	1.91399e+06	1.79101e+06	1.72076e+06	915680	900466	925840	-	-	-
MW0109861	Thr-Asp-Lys	Amino acids and derivatives	Amino acids and derivatives	C14H26N4O7	363.19	131.08	362.18	[M+H]+	3	-	-	1.70592e+06	1.72522e+06	1.45298e+06	1.49733e+06	1.52618e+06	1.79237e+06	1.30357e+06	1.59865e+06	1.19491e+06	2.75513e+06	2.6514e+06	2.57261e+06	1.62006e+06	2.1456e+06	2.23947e+06	1.07187e+06	892589	930849	1.35146e+06	1.41003e+06	1.2544e+06	-	-	-
Rap02636	Betalamic acid	Alkaloids	Alkaloids	C9H9NO5	212.06	166.05	211.048	[M+H]+	3	18766-66-0	-	479191	509076	493625	763451	651990	665060	522042	592450	552429	499168	416550	488254	622524	606573	599296	447794	434953	443890	383654	509477	422943	-	-	-
Wbjp002330	1,3-dihydroxy-2,3,3a,4-tetrahydropyrrolo[2,1-b]quinazolin-9(1H)-one	Alkaloids	Alkaloids	C11H12N2O3	221.09	175.09	220.085	[M+H]+	3	-	-	801980	891223	851422	1.12064e+06	1.15415e+06	990281	686711	610796	541323	513823	530958	463921	649762	650130	680368	444515	417253	508893	638624	633230	593600	-	-	-
mws0055	Tangeretin*	Flavonoids	Flavones	C20H20O7	373.13	343.09	372.121	[M+H]+	1	481-53-8	C10190	553527	535553	515221	483842	466982	428905	285199	526206	604439	173426	154507	191106	722288	961162	559458	683434	528014	431632	229829	270777	220154	-	C10190	-
Zadp006809	3β,12-dihydroxy-13-methyl-podocarpane-8,10,13-tiene*	Terpenoids	Ditepenoids	C18H26O2	275.2	119.08	274.193	[M+H]+	3	-	-	1.10024e+06	802692	737992	1.21085e+06	1.09209e+06	1.29225e+06	1.58208e+06	1.8023e+06	1.57621e+06	1.24991e+06	1.13318e+06	1.03666e+06	1.71538e+06	1.55276e+06	1.48328e+06	865851	796381	895477	1.10116e+06	1.17599e+06	1.12145e+06	-	-	-
mws4176	L-Alanyl-L-Phenylalanine	Amino acids and derivatives	Amino acids and derivatives	C12H16N2O3	237.12	120.09	236.116	[M+H]+	3	3061-90-3	-	270641	362317	303689	150659	88611.4	127201	153326	187758	112485	134547	116084	135297	118939	95617.2	102966	138487	121267	72499.2	143751	128183	128800	-	-	-
Wagp010109	Justicidin C*	Lignans and Coumarins	Lignans	C22H18O7	395.11	365.07	394.105	[M+H]+	3	17803-12-2	-	43232.4	27564	28771.6	41822.7	36482.3	23267.3	27512.4	43088.2	40894.9	14964.1	8170.23	15963.8	46977.7	84705	37372	46702.9	36538.8	24762.1	21159.3	27803.3	22991.7	-	-	-
pmb0789	5'-O-beta-D-Glucosylpyridoxine	Others	Vitamin	C14H21NO8	332.13	152.07	331.127	[M+H]+	3	-	C03996	3.26912e+06	2.925e+06	1.87493e+06	2.0511e+06	1.79468e+06	1.06621e+06	1.3257e+06	1.65313e+06	660740	1.87828e+06	1.71009e+06	1.32901e+06	2.0623e+06	2.23837e+06	1.95596e+06	1.06549e+06	1.47442e+06	1.37018e+06	986657	1.8421e+06	1.07541e+06	-	C03996	-
pme0274	6-Aminohexanoate	Organic acids	Organic acids	C6H13NO2	132.1	69.07	131.095	[M+H]+	3	60-32-2	C02378	9.29456e+06	9.45818e+06	7.48069e+06	1.18041e+07	1.10083e+07	1.02801e+07	9.72772e+06	9.96768e+06	7.82903e+06	1.20132e+07	1.25977e+07	1.04884e+07	9.28603e+06	9.6855e+06	9.4241e+06	8.77854e+06	8.44437e+06	8.94665e+06	6.97648e+06	8.77209e+06	7.41584e+06	ko01100	C02378	-
pmp000724	(+)-(1S,2S)-Pseudoephedrine	Alkaloids	Alkaloids	C10H15NO	166.12	121.06	165.115	[M+H]+	3	90-82-4	C02765	338040	317526	328307	425649	343774	415509	312575	385057	310183	244278	111390	153252	282133	246661	312698	260889	236091	251159	226701	211870	194813	ko00996,ko01100	C02765	-
MW0151060	His-Pro-Glu	Amino acids and derivatives	Amino acids and derivatives	C16H23N5O6	382.17	220.12	381.165	[M+H]+	3	-	-	952868	973268	753460	896296	801636	830408	717546	906228	799995	720986	814388	806795	742272	705102	605700	884889	904016	816182	853108	734546	782988	-	-	-
WapTKC002555	14,15-Dinor-8(17)-Labdene-3,13-diol	Terpenoids	Ditepenoids	C18H32O2	281.25	81.07	280.24	[M+H]+	3	246246-40-2	-	96178.8	113540	80958.2	55805.1	72908.3	105250	77685.5	93582.2	73483.8	62379.8	89671	53713.5	103318	44721.3	80268.1	116167	123495	81213.2	63657.8	59242.7	76089.6	-	-	-
Lmhp008589	LysoPE 18:3(2n isomer)	Lipids	LPE	C23H42NO7P	476.28	335.26	475.27	[M+H]+	1	-	-	246723	297824	292499	309008	276337	224179	236537	216689	234010	143460	136526	172262	256029	229768	210895	127497	192360	162428	232573	214605	173674	-	-	-
Lmxp001668	4-Vinylguaiacol	Others	Others	C9H10O2	151.08	91.05	150.068	[M+H]+	1	7786-61-0	C17883	2.26809e+07	2.1316e+07	2.08435e+07	1.78959e+07	1.48549e+07	1.81587e+07	1.01292e+07	1.07822e+07	9.07688e+06	1.49129e+07	1.54443e+07	1.52143e+07	9.43187e+06	1.07975e+07	1.08735e+07	1.49698e+07	1.3253e+07	1.36404e+07	1.09608e+07	1.19011e+07	1.06488e+07	-	C17883	MetMap163
pme2801	7-Methylxanthine	Nucleotides and derivatives	Nucleotides and derivatives	C6H6N4O2	167.06	150.03	166.049	[M+H]+	3	552-62-5	C16353	85920.5	127454	52178.6	77044.2	66324.7	52701.2	69251.5	48676.8	18222.6	52254.9	50230.2	29450.2	58362.5	56285.3	48233.3	37278.2	51373.9	46295.4	21373	44753.8	49059.7	ko00232,ko01100,ko01110	C16353	-
mws0133	Nicotinamide	Others	Vitamin	C6H6N2O	123.06	80.05	122.048	[M+H]+	1	98-92-0	C00153	1.00867e+07	9.5317e+06	8.78037e+06	1.72631e+07	8.62361e+06	1.43222e+07	5.97266e+06	7.67246e+06	5.93649e+06	5.51611e+06	5.30279e+06	5.24499e+06	5.53798e+06	6.09997e+06	6.73919e+06	6.72807e+06	5.8266e+06	6.37984e+06	6.09775e+06	6.32222e+06	5.98371e+06	ko00760,ko01100,ko01240	C00153	-
Walbp07454	3-Hydrocinnamyl-6-CinnamylGlucose	Others	Alcohol compounds	C24H30O6	415.21	119.09	414.204	[M+H]+	1	-	-	4.75364e+06	4.81356e+06	4.68224e+06	3.61718e+06	3.26728e+06	4.13522e+06	3.1727e+06	3.55784e+06	4.09763e+06	2.88933e+06	4.36735e+06	2.79121e+06	3.29844e+06	3.34259e+06	3.14588e+06	3.74366e+06	4.39341e+06	3.19638e+06	3.39718e+06	3.51847e+06	3.64429e+06	-	-	-
MWS04555g	D-allo-Isoleucine*	Amino acids and derivatives	Amino acids and derivatives	C6H13NO2	132.1	86.1	131.095	[M+H]+	1	1509-34-8	C21092	6.25532e+07	6.23059e+07	5.52271e+07	7.75068e+07	6.37664e+07	8.1212e+07	5.91343e+07	6.37716e+07	5.5534e+07	8.58338e+07	8.25932e+07	8.22122e+07	5.96545e+07	6.51445e+07	6.78645e+07	5.50763e+07	5.33217e+07	5.37503e+07	5.43559e+07	5.56381e+07	5.21567e+07	-	C21092	-
MWSprf013	Asarylaldehyde; 2,4,5-Trimethoxybenzaldehyde	Phenolic acids	Phenolic acids	C10H12O4	197.08	138.07	196.074	[M+H]+	2	4460-86-0	-	228340	189732	185238	548412	376784	414985	440981	606447	409507	261491	259731	266188	434974	379101	328455	512871	440086	542175	373677	442489	440857	-	CM02803	MetMap163,MetMap164
Hmhp001812	2'-O-Methyladenosine	Nucleotides and derivatives	Nucleotides and derivatives	C11H15N5O4	282.12	136.06	281.112	[M+H]+	3	2140-79-6	-	1.39768e+06	1.65554e+06	1.02348e+06	466809	393283	453001	272250	455294	373930	322927	298531	362765	480400	229706	347976	412886	440006	377767	443072	625792	455560	-	-	-
Smnp002269	Aloesol	Phenolic acids	Phenolic acids	C13H14O4	235.09	191.07	234.089	[M+H]+	3	104871-04-7	-	2.04024e+06	1.90645e+06	1.12981e+06	840914	769130	616910	1.0206e+06	1.06575e+06	838599	773269	669875	398418	668126	415126	692866	453499	609490	517615	714705	1.12302e+06	1.04424e+06	-	-	-
MW0158395	Tyr-Asn-His	Amino acids and derivatives	Amino acids and derivatives	C19H24N6O6	433.17	221.09	432.176	[M+H]+	3	-	-	3.59854e+06	2.56363e+06	2.12713e+06	2.9724e+06	3.4285e+06	1.85925e+06	5.27305e+06	6.53445e+06	2.48429e+06	4.47746e+06	5.19978e+06	2.4696e+06	1.44827e+06	1.22847e+06	1.81447e+06	3.5789e+06	3.02497e+06	2.92425e+06	2.70956e+06	3.79438e+06	3.17403e+06	-	-	-
MW0168290	Ile-Leu*	Amino acids and derivatives	Amino acids and derivatives	C12H24N2O3	245.19	85.03	244.179	[M+H]+	3	-	-	5.70109e+06	5.98669e+06	5.95678e+06	1.84841e+06	2.06897e+06	1.92026e+06	1.59659e+06	1.97688e+06	1.54078e+06	798861	651100	700639	643889	775702	711244	1.35628e+06	1.33438e+06	1.40626e+06	2.01912e+06	2.18835e+06	2.02285e+06	-	-	-
Wacyp09192	2,5-O-Di-CinnamylSorbitol	Phenolic acids	Phenolic acids	C24H30O6	415.21	119.09	414.204	[M+H]+	1	-	-	4.72183e+06	4.72988e+06	4.25225e+06	3.68577e+06	3.02102e+06	4.10823e+06	2.85967e+06	4.03962e+06	4.26292e+06	2.91831e+06	4.00919e+06	2.50649e+06	3.43e+06	3.08633e+06	3.13003e+06	4.03605e+06	4.67688e+06	3.09062e+06	3.64587e+06	3.71238e+06	3.33751e+06	-	-	-
MWS201483	Phe-Hyp	Amino acids and derivatives	Amino acids and derivatives	C14H18N2O4	279.13	120.08	278.127	[M+H]+	3	90965-82-5	-	65865	69373.6	66888	146646	127545	147410	65859.6	67421.9	63948.9	52123.2	52897.1	65283.1	58369.9	56232.9	64977.8	67333.5	71262.9	61083.9	62086.7	67661.9	72244	-	-	-
MWSHC20109	Coumarin	Lignans and Coumarins	Coumarins	C9H6O2	147.04	91.06	146.037	[M+H]+	1	91-64-5	C05851	827031	952424	784644	1.11613e+06	1.10823e+06	1.06503e+06	687152	793372	419637	1.39286e+06	1.50943e+06	1.28633e+06	1.05304e+06	1.08848e+06	811029	1.19691e+06	1.24172e+06	823517	662453	636135	665083	ko00999,ko01110	C05851	-
Zmjp000966	Vidarabine	Nucleotides and derivatives	Nucleotides and derivatives	C10H13N5O4	268.11	136.06	267.097	[M+H]+	1	5536-17-4	-	1.94721e+07	1.74823e+07	1.63426e+07	8.00859e+06	7.18895e+06	7.9465e+06	9.10638e+06	9.96214e+06	9.30276e+06	9.09215e+06	8.53889e+06	8.69909e+06	1.00799e+07	1.07748e+07	1.11131e+07	5.8461e+06	5.76141e+06	6.07392e+06	8.56624e+06	9.03982e+06	8.59256e+06	-	-	-
Zmmp001941	Hydroxythreonine xyloside	Amino acids and derivatives	Amino acids and derivatives	C9H17NO8	268.1	136.06	267.095	[M+H]+	1	-	-	2.04058e+07	1.7144e+07	1.67657e+07	7.0041e+06	6.95353e+06	7.83926e+06	9.17496e+06	9.48489e+06	9.31487e+06	8.91329e+06	8.64073e+06	8.76753e+06	1.09576e+07	1.09968e+07	1.06227e+07	5.67181e+06	5.84989e+06	5.92449e+06	8.35917e+06	8.85684e+06	9.09492e+06	-	-	-
pmc0066	2'-Deoxyinosine 5'-phosphate	Nucleotides and derivatives	Nucleotides and derivatives	C10H13N4O7P	333.06	137.05	332.052	[M+H]+	3	3393-18-8	C06196	1.238e+06	1.33199e+06	1.78591e+06	1.18643e+06	1.33016e+06	1.25427e+06	1.99171e+06	1.69193e+06	2.6327e+06	2.22609e+06	1.70884e+06	2.36136e+06	1.79221e+06	1.3714e+06	1.5001e+06	1.92111e+06	1.99978e+06	2.16721e+06	2.46694e+06	1.46683e+06	1.89423e+06	ko00230,ko01232	C06196	-
pme3033	N,N-Dimethylglycine*	Amino acids and derivatives	Amino acids and derivatives	C4H9NO2	104.07	58.07	103.063	[M+H]+	3	1118-68-9	C01026	4.05041e+07	3.75093e+07	3.42837e+07	3.63967e+07	3.92619e+07	4.20784e+07	3.25825e+07	3.74598e+07	3.11628e+07	3.76333e+07	3.5859e+07	3.31131e+07	3.0442e+07	3.28089e+07	3.41082e+07	3.63056e+07	3.48157e+07	3.2966e+07	3.05047e+07	3.61705e+07	2.68888e+07	ko00260,ko01100	C01026	-
MWS00204g	N-Ethylglycine*	Amino acids and derivatives	Amino acids and derivatives	C4H9NO2	104.07	58.07	103.063	[M+H]+	3	627-01-0	-	4.30008e+07	3.87895e+07	3.52155e+07	3.63823e+07	4.42836e+07	3.88794e+07	3.8303e+07	3.79376e+07	3.03566e+07	3.70731e+07	3.51089e+07	2.95041e+07	3.19853e+07	3.33366e+07	3.52049e+07	3.33194e+07	3.25041e+07	3.2413e+07	3.07243e+07	3.31813e+07	2.78195e+07	-	-	-
MWS0812	Trimethylamine N-Oxide*	Alkaloids	Alkaloids	C3H9NO	76.0757	58.0723	75.0684	[M+H]+	3	1184-78-7	C01104	62721	65797.8	42164.7	72200.2	102121	89505.2	94091.8	86558.4	60418.8	54716.3	80466.1	76116.2	92598.2	75246	91506.2	90605.7	102698	38786	64647.1	81192.5	74039.8	ko01100	C01104	-
Smcp001137	naphthisoxazol A	Alkaloids	Alkaloids	C11H9NO2	188.07	118.06	187.063	[M+H]+	3	-	-	4.99952e+06	4.01151e+06	4.0605e+06	518737	442854	578837	193153	202812	190653	533155	417711	377801	127413	183327	189866	173720	159826	191403	701882	730117	795243	-	-	-
pmf0070	beta-Sitosterol	Steroids	Steroid	C29H50O	415.39	119.2	414.386	[M+H]+	3	83-46-5	C01753	3.64378e+06	3.64421e+06	3.64874e+06	3.13392e+06	2.49391e+06	3.40938e+06	2.422e+06	3.16159e+06	3.45302e+06	2.45737e+06	3.6065e+06	2.31145e+06	2.68976e+06	2.88582e+06	2.30457e+06	3.37495e+06	4.29653e+06	2.73335e+06	3.24459e+06	2.95484e+06	2.95187e+06	ko00100,ko01100,ko01110	C01753	-
Zbkp003214	Tuliposide D	Others	Others	C16H24O10	377.14	99.04	376.136	[M+H]+	2	-	-	1.6788e+06	1.60011e+06	928960	975447	1.06298e+06	702745	1.06362e+06	1.22432e+06	970952	734467	611255	388138	463288	612724	1.08645e+06	706414	557611	585415	596222	565430	605457	-	-	-
Lhmp102832	Verbenalin	Terpenoids	Monoterpenoids	C17H24O10	389.14	177.06	388.137	[M+H]+	3	548-37-8	C09802	581944	567917	362521	535723	619754	397641	1.32034e+06	1.26537e+06	896034	1.59279e+06	1.38359e+06	781112	584033	297855	437477	624520	680434	802230	553794	974129	739885	-	C09802	-
MW0156055	Pro-Val-Thr	Amino acids and derivatives	Amino acids and derivatives	C14H25N3O5	316.19	153.05	315.179	[M+H]+	3	-	-	698317	772733	682023	463049	626854	632842	439659	454153	372495	244805	253498	212293	372192	346742	333820	346405	385037	299435	354261	343180	416513	-	-	-
Zbqp003191	5-(carbamoyloxy)-2-oxopentyl L-leucinate	Amino acids and derivatives	Amino acids and derivatives	C12H22N2O5	275.16	86.1	274.153	[M+H]+	2	-	-	617966	784737	481290	492034	380049	257781	246716	263289	152693	439322	433415	291052	502147	374487	478272	195282	296271	196808	289748	365415	381396	-	-	-
Sadp005938	4-hydroxy-7,8-dimethyl-10-{[(2S,3S,4R,5S)-3,4,5-trihydroxyoxolan-2-yl]methyl}-2H,10H-benzo[g]pteridin-2-one	Alkaloids	Alkaloids	C17H18N4O6	375.13	243.09	374.123	[M+H]+	2	-	-	8.42411e+06	8.87635e+06	6.86938e+06	7.27416e+06	7.06115e+06	5.05588e+06	4.25221e+06	4.74861e+06	4.32227e+06	3.49106e+06	3.02002e+06	3.51127e+06	4.49668e+06	3.54285e+06	3.63594e+06	2.54601e+06	2.72545e+06	1.92107e+06	4.75225e+06	4.76525e+06	5.28798e+06	-	-	-
Wdtp004683	3,4,5-Trihydroxy-6-[1-(4-methoxyphenyl)-4-methylpentan-3-yl]oxyoxane-2-carboxylic acid	Phenolic acids	Phenolic acids	C19H28O8	385.18	149.07	384.178	[M+H]+	1	-	-	1.01221e+06	1.5812e+06	1.36627e+06	537387	562797	753753	1.02239e+06	851686	653558	1.95925e+06	1.38405e+06	1.45666e+06	368384	662234	565968	675171	1.16013e+06	922825	893274	1.39023e+06	773206	-	-	-
mws0193	L-Homocitrulline	Amino acids and derivatives	Amino acids and derivatives	C7H15N3O3	190.12	84.08	189.111	[M+H]+	3	1190-49-4	C02427	4.15101e+06	4.15292e+06	4.24879e+06	4.68739e+06	3.94858e+06	4.31233e+06	3.50708e+06	3.55958e+06	3.38912e+06	3.80849e+06	3.65661e+06	3.27658e+06	3.32846e+06	3.52305e+06	3.33052e+06	2.96217e+06	3.2629e+06	3.21826e+06	2.96254e+06	3.61353e+06	3.24736e+06	-	C02427	-
Cmlp003258	Secologanol*	Terpenoids	Monoterpenoids	C17H26O10	391.16	179.07	390.153	[M+H]+	3	72463-81-1	-	3.87163e+06	4.10681e+06	2.33231e+06	2.3989e+06	1.96414e+06	1.75564e+06	2.46317e+06	3.53491e+06	2.88113e+06	5.0297e+06	4.45053e+06	3.37366e+06	1.87292e+06	1.77915e+06	2.26233e+06	2.83319e+06	2.59442e+06	2.49854e+06	2.05749e+06	2.52909e+06	2.16781e+06	-	-	-
Lmpp003930	Apigenin-7-O-(6''-p-Coumaryl)glucoside	Flavonoids	Flavones	C30H26O12	579.15	271.06	578.142	[M+H]+	3	-	-	207886	252231	199357	592337	434245	419972	127973	245807	87757.3	99549.9	109752	82964.9	158468	140139	84581.1	50579	74598.3	61056.6	236826	303112	353655	-	-	-
MWS201477	Thr-Thr	Amino acids and derivatives	Amino acids and derivatives	C8H16N2O5	221.11	74.06	220.106	[M+H]+	3	-	-	245432	269945	284227	207855	145110	282188	186745	180753	262526	254394	359805	450617	343719	312022	311491	214812	287488	313410	238657	325618	258100	-	-	-
Wcfp003475	6,7-dimethyl-4-(2,3,4,5-tetrahydroxypentyl)-1H-quinoxaline-2,3-dione	Others	Others	C15H20N2O6	325.14	191.08	324.132	[M+H]+	3	-	-	2.51103e+07	2.41911e+07	3.28505e+07	933260	1.01492e+06	1.26048e+06	969137	1.04356e+06	751977	614603	488538	573964	595572	984763	830789	986728	1.04411e+06	1.30882e+06	5.06666e+06	5.96172e+06	5.03065e+06	-	-	-
MW0110454	Val-Tyr	Amino acids and derivatives	Amino acids and derivatives	C14H20N2O4	281.15	152.11	280.142	[M+H]+	3	3061-91-4	-	809882	690768	693649	308398	277890	211261	319202	289771	245465	215153	219182	217885	155162	142275	215898	363497	273317	352252	231136	315955	291477	-	-	-
Lmrj001698	L-Seryl-L-Isoleucine	Amino acids and derivatives	Amino acids and derivatives	C9H18N2O4	219.13	60.04	218.127	[M+H]+	3	91086-51-0	-	133213	115896	129036	68373.2	51428.2	58136.9	84270.6	113227	36543.5	73970.6	70512.1	43731.1	74564.1	62035.3	73178.8	33247.4	62114.8	45011.4	92972.7	82309.5	82700.2	-	-	-
MW0158262	Trp-Trp-Asp	Amino acids and derivatives	Amino acids and derivatives	C26H27N5O6	506.2	177.05	505.196	[M+H]+	3	-	-	2.72108e+06	3.32985e+06	2.17986e+06	300827	230851	225847	120952	124456	94891.3	264670	352763	213040	103489	88948.1	136908	502481	476770	491023	465222	579621	466615	-	-	-
Lmcp101902	Desrhamnosylacteoside	Phenolic acids	Phenolic acids	C23H26O11	479.16	163.04	478.147	[M+H]+	3	-	-	62265.7	71368.4	58550.2	152680	107531	141342	77424.3	111462	52356.2	50948.9	40390.9	40854.2	48569.1	68738.8	44359.2	42722.7	75915.4	87660.1	77401.4	83982.2	58049.6	-	-	-
PDP274325	Adenosine N1-oxide*	Nucleotides and derivatives	Nucleotides and derivatives	C10H13N5O5	284.1	152.06	283.092	[M+H]+	1	-	-	1.11488e+07	1.05708e+07	8.38674e+06	9.27126e+06	7.08773e+06	1.13986e+07	6.34317e+06	7.88496e+06	7.03787e+06	7.98004e+06	6.3242e+06	7.38291e+06	8.57107e+06	9.38891e+06	1.04495e+07	6.83058e+06	5.6244e+06	7.35809e+06	7.41629e+06	5.64394e+06	6.10327e+06	-	-	-
MWS1810	Octylamine	Alkaloids	Alkaloids	C8H19N	130.16	57.07	129.152	[M+H]+	3	111-86-4	C01740	1.29755e+06	1.33544e+06	1.04327e+06	1.08789e+06	1.03307e+06	922468	1.21539e+06	1.49019e+06	1.02488e+06	397826	388448	351094	955417	864088	812321	1.03788e+06	851602	1.11049e+06	302330	321289	271993	-	C01740	-
MW0153177	Lys-Tyr-Glu	Amino acids and derivatives	Amino acids and derivatives	C20H30N4O7	439.22	133.1	438.211	[M+H]+	3	23642-44-6	-	75867.5	107806	163693	67716.4	84995.9	100658	88731.4	65481.3	46116.9	54512.8	47820.2	65648	71326	58551.8	43489.9	35605.5	81900.7	44887.3	58716.1	118060	92463.3	-	-	-
MWSmce587	2,6-Dimethoxybenzoic acid	Phenolic acids	Phenolic acids	C9H10O4	183.06	165.06	182.058	[M+H]+	3	1466-76-8	-	236712	286466	201120	303125	344099	410330	351533	364675	339818	429004	395159	390128	406636	347993	386516	374683	389290	349008	289546	363240	406051	-	CM02401	MetMap158
MW0109613	Ser-Glu-Lys	Amino acids and derivatives	Amino acids and derivatives	C14H26N4O7	363.19	205.12	362.18	[M+H]+	3	-	-	1.59673e+06	1.61397e+06	1.53938e+06	1.75022e+06	1.74968e+06	1.33497e+06	1.26114e+06	1.51696e+06	1.41442e+06	2.74964e+06	2.87295e+06	2.69844e+06	1.65405e+06	2.03182e+06	1.95057e+06	965352	1.06565e+06	1.09113e+06	1.36246e+06	1.44691e+06	1.42197e+06	-	-	-
MW0105485	Ala-Tyr	Amino acids and derivatives	Amino acids and derivatives	C12H16N2O4	253.12	107.05	252.111	[M+H]+	3	3061-88-9	-	5.97757e+06	5.7308e+06	5.44119e+06	1.26653e+07	9.22769e+06	1.3254e+07	7.58539e+06	8.21111e+06	7.46034e+06	1.4922e+07	1.51069e+07	1.55243e+07	8.08161e+06	9.71831e+06	1.06907e+07	1.29413e+07	1.00429e+07	1.0851e+07	7.74606e+06	7.27416e+06	7.75464e+06	-	-	-
MWS201442	Phe-Thr	Amino acids and derivatives	Amino acids and derivatives	C13H18N2O4	267.13	120.08	266.127	[M+H]+	3	51352-44-4	-	436102	464604	401930	112311	107874	128003	151707	168474	174235	154227	137607	145783	125703	112326	157165	88093.2	103504	90622.6	118115	165582	141333	-	-	-
MW0151026	His-Met-Glu	Amino acids and derivatives	Amino acids and derivatives	C16H25N5O6S1	416.15	107.05	415.153	[M+H]+	3	-	-	2.78214e+06	1.84274e+06	2.0132e+06	6.32282e+06	6.59908e+06	4.30274e+06	5.41876e+06	5.77567e+06	3.95641e+06	6.13818e+06	5.59897e+06	4.70849e+06	4.12607e+06	3.62841e+06	5.20227e+06	6.26905e+06	5.70274e+06	6.54934e+06	4.70882e+06	5.58665e+06	4.73098e+06	-	-	-
Rfn02942	H-Glu-Trp-OH*	Amino acids and derivatives	Amino acids and derivatives	C16H19N3O5	334.14	188.07	333.132	[M+H]+	1	-	-	1.2901e+07	1.44051e+07	1.15045e+07	5.57391e+06	4.62408e+06	3.80444e+06	3.82715e+06	2.77392e+06	3.02253e+06	1.99329e+06	2.01998e+06	1.70464e+06	2.53555e+06	2.65303e+06	2.74395e+06	5.09221e+06	4.9538e+06	5.8538e+06	5.35894e+06	4.52912e+06	4.1213e+06	-	-	-
Hmtp000827	Griffonilide	Others	Lactones	C8H8O4	169.05	67.05	168.042	[M+H]+	2	61371-55-9	-	1.53415e+06	1.5102e+06	1.14088e+06	2.48489e+06	1.85428e+06	2.0383e+06	1.17003e+06	1.42598e+06	1.01089e+06	1.36777e+06	1.4722e+06	1.40137e+06	986423	1.17067e+06	1.44242e+06	1.26215e+06	869294	899085	1.11385e+06	926772	1.00803e+06	-	-	-
Wdyp002448	1-[(4-hydroxyphenyl)methyl]-6-methoxy-2-methyl-3,4-dihydro-1h-isoquinolin-7-ol*	Alkaloids	Isoquinoline alkaloids	C18H21NO3	300.16	107.12	299.152	[M+H]+	3	-	-	2.4889e+06	2.49134e+06	2.95448e+06	7.24108e+06	5.96527e+06	5.349e+06	9.40502e+06	1.26487e+07	1.07256e+07	1.2411e+07	1.59037e+07	1.00028e+07	7.69303e+06	6.66831e+06	8.11953e+06	8.93211e+06	8.93173e+06	7.80179e+06	7.53811e+06	8.58559e+06	7.31748e+06	-	-	-
pme0230	Adenosine*	Nucleotides and derivatives	Nucleotides and derivatives	C10H13N5O4	268.1	136.06	267.097	[M+H]+	1	58-61-7	C00212	1.93245e+07	1.78502e+07	1.68613e+07	7.42727e+06	6.58897e+06	7.44793e+06	8.72786e+06	9.30063e+06	8.60921e+06	8.82892e+06	7.89834e+06	9.09935e+06	9.76341e+06	1.11978e+07	1.0846e+07	5.83772e+06	6.05816e+06	6.08129e+06	8.47355e+06	8.75536e+06	8.90673e+06	ko00230,ko01100,ko01232,ko02010	C00212	-
Lacp001431	N-(3-hydroxy-4-methoxyphenethyl)-4-hydroxybutanamide	Alkaloids	Alkaloids	C14H21NO4	268.15	136.06	267.147	[M+H]+	3	-	-	1.39645e+07	1.19124e+07	1.07486e+07	6.1404e+06	5.29682e+06	5.76635e+06	7.03454e+06	7.78092e+06	7.13557e+06	6.41964e+06	6.49258e+06	6.64758e+06	7.97831e+06	8.41452e+06	8.06283e+06	4.41119e+06	4.22044e+06	4.21497e+06	6.66567e+06	7.11219e+06	6.68672e+06	-	-	-
Wcjp001256	9-Alpha-Ribofuranosyladenine*	Nucleotides and derivatives	Nucleotides and derivatives	C10H13N5O4	268.1	136.06	267.097	[M+H]+	1	-	-	1.89284e+07	1.79692e+07	1.64514e+07	7.36614e+06	7.04618e+06	7.48284e+06	8.31645e+06	9.49899e+06	9.26122e+06	8.47796e+06	8.60658e+06	8.76164e+06	1.02618e+07	1.09465e+07	1.00597e+07	5.60025e+06	6.15234e+06	5.84376e+06	8.10868e+06	8.88984e+06	8.76142e+06	-	-	-
Zbdp001892	7-Methoxy-3-[1-(3-pyridyl)methylidene]-4-chromanone	Flavonoids	Other Flavonoids	C16H13NO3	268.1	136.06	267.089	[M+H]+	3	-	-	1.96343e+07	1.75816e+07	1.66776e+07	7.28437e+06	6.98838e+06	7.57709e+06	8.63439e+06	9.76086e+06	9.21513e+06	9.26317e+06	8.62892e+06	9.16292e+06	1.03683e+07	1.11456e+07	1.04188e+07	6.13136e+06	5.80609e+06	6.17076e+06	9.01029e+06	9.18025e+06	9.04299e+06	-	-	-
MW0156908	Ser-Ser-Gly	Amino acids and derivatives	Amino acids and derivatives	C8H15N3O6	250.11	121.06	249.096	[M+H]+	3	-	-	3.87287e+06	4.42704e+06	3.70893e+06	3.47403e+06	2.92814e+06	3.2046e+06	3.22472e+06	3.50959e+06	3.09528e+06	3.07175e+06	2.79816e+06	2.71305e+06	3.26643e+06	3.17176e+06	2.94583e+06	4.58286e+06	4.25945e+06	4.03613e+06	2.85747e+06	2.86091e+06	2.74795e+06	-	-	-
Lcfp031603	N5-(4-Methoxybenzyl)glutamine*	Amino acids and derivatives	Amino acids and derivatives	C13H18N2O4	267.13	121.06	266.127	[M+H]+	1	-	-	6.31323e+07	6.28496e+07	6.16176e+07	5.95081e+07	4.4639e+07	5.28279e+07	5.22647e+07	5.52595e+07	4.38312e+07	4.48844e+07	4.36643e+07	3.74997e+07	4.94745e+07	4.44125e+07	5.03394e+07	7.09787e+07	6.46308e+07	6.56972e+07	4.52859e+07	4.93873e+07	4.86501e+07	-	-	-
MWS20200	Mucic acid-dimethyl-2-O-gallate	Phenolic acids	Phenolic acids	C15H18O12	391.09	153.02	390.08	[M+H]+	3	-	-	4.30609e+06	4.823e+06	4.83917e+06	3.28541e+06	2.64738e+06	2.45022e+06	7.08981e+06	6.19039e+06	5.47481e+06	3.99034e+06	4.55445e+06	3.31054e+06	5.08115e+06	4.79286e+06	4.05894e+06	3.97826e+06	3.26554e+06	4.50843e+06	4.28182e+06	4.20428e+06	3.50162e+06	-	-	-
MW0158518	Tyr-Leu-Gly	Amino acids and derivatives	Amino acids and derivatives	C17H25N3O5	352.19	72.08	351.179	[M+H]+	3	-	-	1.81143e+06	1.55639e+06	1.60419e+06	563585	589974	583060	244189	266439	327379	809365	686533	569842	612866	745573	780820	328982	333230	422357	776198	685214	673460	-	-	-
pmp000727	Feruloylhistamine	Alkaloids	Phenolamine	C15H17N3O3	288.13	177.05	287.127	[M+H]+	3	94848-18-7	-	3.65698e+06	2.85062e+06	3.14819e+06	288761	330633	278388	274192	280507	302464	442678	590157	438382	200167	180201	218799	1.14112e+06	1.35984e+06	1.17727e+06	500053	496267	471260	-	-	-
Wcsp002025	carinatine*	Alkaloids	Alkaloids	C17H21NO4	304.15	137.06	303.147	[M+H]+	3	64937-89-9	-	581514	484548	535487	276233	278581	275164	344048	324704	425990	245039	201115	169346	111004	79333.6	133866	269487	386594	252462	308676	194624	289347	-	-	-
Lmqp000329	Aminoimidazole ribotide	Nucleotides and derivatives	Nucleotides and derivatives	C8H14N3O7P	296.07	104.11	295.057	[M+H]+	1	25635-88-5	C03373	7.28535e+06	7.92237e+06	8.16642e+06	2.88468e+07	2.65289e+07	3.02998e+07	1.08626e+07	1.05777e+07	1.05056e+07	8.3695e+06	8.82509e+06	8.44512e+06	9.99727e+06	1.4746e+07	1.39387e+07	4.59422e+06	4.76274e+06	4.38666e+06	1.20918e+07	1.11197e+07	1.18357e+07	ko00230,ko00730,ko00860,ko01100,ko01110,ko01240	C03373	-
Wmyp000215	2,4,6-trimethoxyphenol 1-O-β-D-(6'-O-galloyl)-glucopyranoside*	Phenolic acids	Phenolic acids	C22H26O13	499.14	153.02	498.137	[M+H]+	3	-	-	56547.6	50048.9	55751.5	44420.9	64915.6	57032.7	31721.9	58383.9	42180.9	145027	76013.9	98600.9	64739.9	45699.6	43528.9	100304	81268.6	88332.3	35926.7	81876.6	61286.2	-	-	-
PD1028481	4-(Aminobutyl)guanidine	Alkaloids	Alkaloids	C5H14N4	131.13	60.06	130.122	[M+H]+	3	-	-	273498	211252	162822	139991	165017	145286	89873.7	82446.8	113870	161885	215989	224615	202314	209680	168374	177140	184293	118922	138057	143952	131550	-	-	-
pme3017	2-Amino-2-methylpropanoate	Organic acids	Organic acids	C4H9NO2	104.07	58.07	103.063	[M+H]+	3	62-57-7	C03665	4.46556e+07	3.73422e+07	3.62075e+07	4.69987e+07	4.06158e+07	4.13605e+07	3.47569e+07	3.46337e+07	3.09894e+07	3.69797e+07	3.50424e+07	3.3689e+07	2.97137e+07	3.49833e+07	3.16129e+07	3.51266e+07	3.68104e+07	3.39268e+07	2.72636e+07	3.45833e+07	2.86564e+07	-	C03665	-
MW0110227	Tyr-Tyr-Lys	Amino acids and derivatives	Amino acids and derivatives	C24H32N4O6	473.24	107.05	472.232	[M+H]+	3	-	-	1.57273e+06	1.4701e+06	1.20483e+06	363105	314689	362708	129162	150567	104144	231274	285880	280497	106408	68695.3	107922	135176	141739	131114	266776	344824	382209	-	-	-
Wcdp001953	2-methyl-1-nitronaphthalene	Others	Others	C11H9NO2	188.07	118.07	187.063	[M+H]+	1	881-03-8	-	5.08138e+06	4.29098e+06	3.5527e+06	453771	448579	616266	207289	204233	184440	465875	374041	479801	153292	204073	185588	160170	140459	160900	704389	786044	639481	-	-	-
mws5042	Glycyl-phenylalanine	Amino acids and derivatives	Amino acids and derivatives	C11H14N2O3	223.11	120.09	222.1	[M+H]+	3	3321-03-7	-	538361	487759	510837	264416	388829	391745	425923	467505	397214	344628	373630	399984	376818	372944	374423	281438	265977	322813	302470	380704	342352	-	-	-
MW0106901	Glu-Glu-Lys	Amino acids and derivatives	Amino acids and derivatives	C16H28N4O8	405.2	299.16	404.191	[M+H]+	3	-	-	5.81511e+06	6.18806e+06	5.83132e+06	3.10723e+06	2.81452e+06	2.78873e+06	1.93262e+06	1.63625e+06	1.73864e+06	2.49478e+06	1.97249e+06	2.01937e+06	1.97526e+06	1.97124e+06	1.94538e+06	1.86603e+06	1.7989e+06	1.64598e+06	2.47498e+06	2.69012e+06	2.48311e+06	-	-	-
pmb0808	Esculetin-6-O-quinic acid	Lignans and Coumarins	Coumarins	C16H16O9	353.1	179	352.079	[M+H]+	3	-	-	2.64906e+06	2.04779e+06	1.51604e+06	2.47872e+06	1.78109e+06	2.34458e+06	1.63047e+06	2.13964e+06	2.57135e+06	2.35719e+06	1.89925e+06	2.27605e+06	1.99959e+06	1.52656e+06	2.19721e+06	2.04913e+06	1.78081e+06	1.75834e+06	1.66029e+06	1.7506e+06	1.94241e+06	-	-	-
mws0018	Spermine	Alkaloids	Alkaloids	C10H26N4	203.22	84.08	202.216	[M+H]+	3	71-44-3	C00750	447378	833136	2.59206e+06	650074	577069	392718	923917	680155	687875	704930	1.09376e+06	394351	1.19886e+06	392965	752877	623280	1.15359e+06	800608	822624	1.20398e+06	1.33169e+06	ko00330,ko00410,ko00480,ko00770,ko01100,ko01240	C00750	-
MWStz224	N-Feruloylserotonin*	Alkaloids	Plumerane	C20H20N2O4	353.15	177.059	352.142	[M+H]+	3	68573-23-9	-	421004	274933	293201	414182	426273	330383	338692	286716	270427	330279	408660	380145	342916	340993	351816	341653	271662	343295	288244	255026	263822	-	-	-
Walp004752	2-Aminododecane-1,4-diol	Lipids	Sphingolipids	C12H27NO2	218.21	88.08	217.204	[M+H]+	1	-	-	803439	740044	684211	860246	776669	1.34455e+06	600172	870298	854669	668309	939581	941329	833607	1.07159e+06	813530	765482	1.4332e+06	755527	1.60345e+06	1.48422e+06	1.26135e+06	-	-	-
Zmsp001773	9-Arabinosyladenine*	Nucleotides and derivatives	Nucleotides and derivatives	C10H13N5O4	268.11	136.07	267.097	[M+H]+	1	-	-	2.04896e+07	1.75709e+07	1.65296e+07	7.54139e+06	7.21282e+06	7.57674e+06	9.18337e+06	1.01876e+07	9.18006e+06	8.78763e+06	8.56781e+06	9.21384e+06	1.01796e+07	1.11566e+07	1.10346e+07	6.1939e+06	6.05451e+06	6.1325e+06	9.29516e+06	9.17389e+06	8.79794e+06	-	-	-
MWSmce448	Imidazol-1-yl-acetic acid*	Alkaloids	Alkaloids	C5H6N2O2	127.05	81.04	126.043	[M+H]+	3	22884-10-2	-	2.72496e+06	2.5449e+06	2.69161e+06	2.68552e+06	2.64721e+06	2.50794e+06	2.43835e+06	2.24403e+06	2.24509e+06	4.03482e+06	4.03857e+06	4.03895e+06	3.05473e+06	3.10671e+06	2.16851e+06	3.46833e+06	2.75809e+06	2.85903e+06	2.81784e+06	2.64772e+06	2.36856e+06	-	-	-
MW0108016	Lys-Pro-Glu	Amino acids and derivatives	Amino acids and derivatives	C16H28N4O6	373.21	155.08	372.201	[M+H]+	3	103216-99-5	-	429501	257148	353550	435814	361109	347877	248812	270072	287500	438795	389561	352275	530964	428235	489917	251357	200482	229517	308804	274671	297175	-	-	-
MWS201474	Tyr-His	Amino acids and derivatives	Amino acids and derivatives	C15H18N4O4	319.14	156.08	318.133	[M+H]+	3	3788-44-1	-	332085	347974	303605	174985	140159	141026	171508	107151	118237	125027	118580	117950	93955.3	155574	124268	163506	185655	149707	131396	135417	137660	-	-	-
MW0144704	Ala-Pro-Ala	Amino acids and derivatives	Amino acids and derivatives	C11H19N3O4	258.14	84.08	257.138	[M+H]+	3	-	-	2.38717e+06	2.45711e+06	2.05379e+06	2.83128e+06	2.20148e+06	2.60069e+06	1.86546e+06	2.23819e+06	2.00764e+06	834079	895921	665861	1.12837e+06	1.20879e+06	1.3911e+06	947441	981967	914276	1.18165e+06	1.34286e+06	1.17276e+06	-	-	-
Wacyp02200	L-Glutamine tert-butyl ester	Amino acids and derivatives	Amino acids and derivatives	C9H18N2O3	203.14	84.04	202.132	[M+H]+	1	41444-88-6	-	465668	428710	372652	388758	304600	321398	262882	241155	245792	233187	257773	180244	1.16841e+06	874462	1.08088e+06	142584	128162	158905	249708	381916	336391	-	-	-
MWSmce706	Cyclo(Ala-Gly)	Amino acids and derivatives	Amino acids and derivatives	C5H8N2O2	129.07	56.05	128.059	[M+H]+	3	4526-77-6	-	7.60508e+06	7.37199e+06	6.05711e+06	6.07274e+06	6.57854e+06	5.69703e+06	7.13119e+06	6.52251e+06	6.39584e+06	7.13615e+06	7.33186e+06	7.34998e+06	6.79231e+06	6.11444e+06	6.83642e+06	6.54751e+06	6.63153e+06	6.73475e+06	6.57303e+06	6.93465e+06	6.62019e+06	-	-	-
Zmsp000546	((3S,7AR)-hexahydro-1H-pyrrolizin-3-yl)methanol*	Alkaloids	Pyrrole alkaloids	C8H15NO	142.12	96.08	142.124	[M+H]+	3	-	-	613057	549401	486979	582442	428377	573048	504173	453029	366257	490974	428908	312816	327091	367782	335874	405317	530310	476283	325330	399919	656789	-	-	-
MWSslk102	6-Chloropurine	Nucleotides and derivatives	Nucleotides and derivatives	C5H3ClN4	155.01	119.04	154.005	[M+H]+	3	87-42-3	-	2.09844e+07	2.17228e+07	1.86601e+07	2.31148e+07	2.14741e+07	2.1334e+07	2.05284e+07	2.37478e+07	2.0715e+07	1.82383e+07	1.87315e+07	1.78822e+07	1.97646e+07	1.99368e+07	2.17791e+07	1.97991e+07	1.91926e+07	1.93823e+07	1.62746e+07	1.83885e+07	1.85811e+07	-	-	-
pme0120	5-Aminopentanoate	Organic acids	Organic acids	C5H11NO2	118.09	101.06	117.079	[M+H]+	3	660-88-8	C00431	221365	186534	161470	223290	159402	177125	129582	135532	124266	195291	156515	182641	195248	187633	135051	127621	185655	134762	128923	120589	207641	ko00310,ko00330,ko00470,ko01100	C00431	-
pme1109	Guanine*	Nucleotides and derivatives	Nucleotides and derivatives	C5H5N5O	152.06	135.03	151.049	[M+H]+	1	73-40-5	C00242	1.72812e+06	1.04831e+06	1.56446e+06	1.1427e+06	967919	1.08191e+06	1.53308e+06	1.62275e+06	1.21513e+06	1.47268e+06	1.41585e+06	1.4885e+06	1.76639e+06	1.79001e+06	1.65243e+06	1.24225e+06	1.443e+06	1.45468e+06	1.20518e+06	1.59012e+06	1.29292e+06	ko00230,ko01100,ko01232	C00242	-
Lmsp102909	Deoxysappanol	Others	Others	C19H30O7	371.21	133.1	370.199	[M+H]+	3	-	-	171664	166965	161259	210229	197480	227240	204588	220147	181685	137519	124580	93688	109775	51274.3	86886.1	132636	75053	77500	93279	123871	117822	-	-	-
MWS20645	Gly-Tyr*	Amino acids and derivatives	Amino acids and derivatives	C11H14N2O4	239.1	136.08	238.095	[M+H]+	3	658-79-7	-	608701	627258	573200	717092	595184	525250	850752	999521	862866	715579	603742	664662	735080	840195	750416	584473	501206	592471	509038	549341	581724	-	-	-
pmb0108	Feruloyl syringic acid	Phenolic acids	Phenolic acids	C19H18O8	375.11	137.1	374.1	[M+H]+	3	-	-	163941	268208	187048	75866.6	98933.1	99505.7	135670	154671	124047	390784	367776	209468	181690	207488	200575	120206	119646	92982.6	128273	172677	108929	-	CM02545	MetMap165
MW0156778	Ser-His-Met	Amino acids and derivatives	Amino acids and derivatives	C14H23N5O5S1	374.15	242.1	373.142	[M+H]+	3	-	-	3.17749e+06	2.02985e+06	2.24322e+06	830807	658895	499819	1.21282e+06	1.48649e+06	1.19552e+06	3.5877e+06	3.20481e+06	2.82203e+06	2.06627e+06	2.00808e+06	1.9497e+06	1.07692e+06	1.07772e+06	1.22857e+06	1.48057e+06	1.8469e+06	1.67338e+06	-	-	-
PD0633543	Leu-Thr*	Amino acids and derivatives	Amino acids and derivatives	C10H20N2O4	233.15	86.1	232.142	[M+H]+	3	-	-	974302	1.11845e+06	990559	636692	510991	581701	419245	393570	369628	579463	449522	536612	497482	535859	513203	302993	316495	267425	460159	504127	438232	-	-	-
Wcop004851	5,6-dimethyl-2-benzofuran-1,3-dione	Terpenoids	Sesquiterpenoids	C10H8O3	177.05	117.03	176.047	[M+H]+	3	5999-20-2	-	1.13797e+08	1.13993e+08	9.97102e+07	2.30458e+06	2.76821e+06	2.19644e+06	5.77266e+06	4.4375e+06	3.28402e+06	2.10472e+06	2.19465e+06	1.27e+06	2.27045e+06	2.07361e+06	3.24898e+06	4.78088e+06	3.37928e+06	3.481e+06	9.24915e+06	1.11769e+07	1.09039e+07	-	-	-
Lmgp004474	Genistein 7-O-rutinoside*	Flavonoids	Isoflavones	C27H30O14	579.17	271.06	578.164	[M+H]+	3	-	-	223917	177955	109722	638096	567136	375551	159769	275502	134869	84975.2	97208.3	76690.5	136553	67413.8	64226.6	78936	46374.6	79328.7	225978	343489	336847	-	-	-
MW0151058	His-Pro-Asp	Amino acids and derivatives	Amino acids and derivatives	C15H21N5O6	368.16	154.13	367.149	[M+H]+	3	-	-	2.57318e+06	2.62485e+06	2.33616e+06	2.99839e+06	2.32807e+06	2.23863e+06	2.59012e+06	2.99429e+06	2.26635e+06	3.12772e+06	3.08389e+06	3.45174e+06	2.67046e+06	2.44466e+06	2.62707e+06	2.41188e+06	2.34802e+06	2.28622e+06	2.00823e+06	2.2546e+06	1.95365e+06	-	-	-
WapTKC119482	4,11-bis(hydroxymethyl)-11-methyl-8-methylidenebicyclo[7.2.0]undecan-3-one	Terpenoids	Sesquiterpenoids	C15H24O3	253.18	135.12	252.173	[M+H]+	3	-	-	167479	261907	154415	75039	138638	82664	167341	189698	168187	84119.2	119218	81416.7	87935.2	98911.8	73316.2	98205.4	62374.9	114907	125001	103885	121801	-	-	-
Lssp210092	N-Feruloyltyramine*	Alkaloids	Phenolamine	C18H19NO4	314.14	177.05	313.131	[M+H]+	1	66648-43-9	C02717	2.99863e+07	3.00564e+07	2.95387e+07	5.52762e+06	5.05585e+06	8.18529e+06	9.46952e+06	1.11891e+07	9.47149e+06	9.34804e+06	8.4091e+06	6.73255e+06	2.15779e+06	3.00041e+06	3.14037e+06	2.1574e+07	2.2079e+07	1.295e+07	8.25853e+06	7.53324e+06	8.03594e+06	-	C02717	-
MWS2410	4-Hydroxyhippurate	Amino acids and derivatives	Amino acids and derivatives	C9H9NO4	196.06	121.03	195.053	[M+H]+	3	2482-25-9	-	184598	147699	113073	450366	317956	402676	484857	479102	379458	190646	137920	107893	142270	124550	139803	151431	193669	226583	187011	155703	202470	-	-	-
MW0109888	Thr-Phe*	Amino acids and derivatives	Amino acids and derivatives	C13H18N2O4	267.13	121.06	266.127	[M+H]+	1	16875-27-7	-	6.54353e+07	6.05934e+07	5.94891e+07	5.72317e+07	4.90188e+07	5.38752e+07	5.10719e+07	5.41079e+07	4.9761e+07	4.61568e+07	4.39324e+07	4.23896e+07	4.91188e+07	4.96655e+07	5.02927e+07	7.19077e+07	7.14097e+07	6.93376e+07	4.56828e+07	4.77798e+07	4.62001e+07	-	-	-
pmb0608	Chrysoeriol-7-O-(6''-malonyl)glucoside	Flavonoids	Flavones	C25H24O14	549.12	301.07	548.117	[M+H]+	3	-	-	590185	500126	569234	153374	106759	196562	64277.9	142695	50577.8	96541.3	51787.8	104096	107902	83097.2	81250.8	115808	41146.5	110370	240380	176881	100133	-	-	-
Safp003571	5-Formylbenzofuran	Others	Others	C9H6O2	147.04	91.05	146.037	[M+H]+	1	10035-16-2	-	3.33533e+07	3.23369e+07	3.67065e+07	3.30188e+07	3.14304e+07	2.73804e+07	1.89947e+07	1.72569e+07	1.80862e+07	2.6814e+07	3.40748e+07	2.72542e+07	1.9094e+07	1.54985e+07	1.80213e+07	2.11258e+07	1.82855e+07	2.2159e+07	1.92979e+07	2.39626e+07	1.93516e+07	-	-	-
Lmqp000331	Sinopyrine C	Alkaloids	Alkaloids	C13H14NO2	217.11	173.08	216.102	[M+H]+	3	-	-	77238.4	76058.1	74673.8	63488.4	61396	60417.5	48441	59843.4	49962.1	52877.7	59697.1	55927.7	54542	48212.4	51976.3	52053.6	46583.8	57755.9	59059.8	51585.1	50287.7	-	-	-
pmb0981	AMP*	Nucleotides and derivatives	Nucleotides and derivatives	C10H14N5O7P	348.07	136.06	347.063	[M+H]+	3	61-19-8	C00020	1.08332e+06	818827	664471	929128	953706	1.05273e+06	1.51789e+06	1.44555e+06	1.08317e+06	1.09623e+06	1.03851e+06	788996	1.86677e+06	1.63528e+06	1.17798e+06	1.04307e+06	1.11537e+06	1.32384e+06	817254	1.2164e+06	725037	ko00230,ko00908,ko01100,ko01110,ko01232,ko01240	C00020	-
pme3184	dAMP	Nucleotides and derivatives	Nucleotides and derivatives	C10H14N5O6P	332.08	136.06	331.068	[M+H]+	3	653-63-4	C00360	1.47682e+06	1.48482e+06	1.00614e+06	865223	828703	719231	749428	832504	492578	989492	1.03174e+06	745814	1.39792e+06	1.13447e+06	1.21801e+06	812575	843121	861914	590712	1.00199e+06	712748	ko00230,ko01100,ko01232	C00360	-
MW0153552	Met-Glu-Trp	Amino acids and derivatives	Amino acids and derivatives	C21H28N4O6S1	487.17	188.07	464.173	[M+Na]+	3	-	-	807411	1.12834e+06	1.01457e+06	418740	298366	370758	176561	236524	167661	502582	547421	481393	169293	146037	171059	117891	134386	138060	770806	592419	673925	-	-	-
MWS1787	2-Methylpyridine	Alkaloids	Pyridine alkaloids	C6H7N	94.07	53.04	93.0578	[M+H]+	3	109-06-8	C14447	5.47194e+06	5.8045e+06	5.46305e+06	4.1643e+06	4.45582e+06	4.33031e+06	3.98653e+06	4.23204e+06	3.90071e+06	4.28123e+06	4.3844e+06	3.84779e+06	3.89225e+06	3.74037e+06	4.20832e+06	3.88938e+06	4.01544e+06	4.002e+06	3.79351e+06	4.19718e+06	4.12162e+06	-	C14447	-
MW0158306	Trp-Met	Amino acids and derivatives	Amino acids and derivatives	C16H21N3O3S	336.14	127.03	335.13	[M+H]+	3	21438-63-1	-	739128	569913	552825	1.16531e+06	993440	1.07762e+06	886702	822126	736382	608212	981255	1.00998e+06	898432	930179	952918	931136	830626	951871	655642	667414	627399	-	-	-
Wbjp001169	o-Carboxy-5-hydroxytryptamine	Alkaloids	Alkaloids	C11H12N2O3	221.09	130.06	220.085	[M+H]+	3	-	-	964459	984597	881083	757811	572695	619563	660007	738372	791526	270575	341845	379111	673175	652961	871585	443690	425778	381957	488922	407081	484921	-	-	-
Smgp005565	Cinchonain 1a*	Flavonoids	Flavanols	C24H20O9	453.11	343.08	452.111	[M+H]+	3	85022-69-1	C10217	6.83113e+06	6.99756e+06	7.7673e+06	3.17482e+06	1.60191e+07	2.72511e+06	5.46548e+06	5.30961e+06	1.19855e+07	8.28452e+06	6.8932e+06	6.96191e+06	1.31206e+07	4.68465e+06	4.56272e+06	5.43541e+06	5.34441e+06	1.24888e+07	1.78519e+06	1.65543e+06	1.54014e+06	-	C10217	-
HJAP011	Chrysoeriol-8-C-glucoside (Scoparin)*	Flavonoids	Flavones	C22H22O11	463.11	343.08	462.116	[M+H]+	3	301-16-6	-	714034	939222	513921	281798	746443	305654	443766	499663	603207	375076	377085	239700	523908	474153	338070	412429	470932	879977	133100	112335	103978	-	-	-
Walp002129	4-Acetoxy-3-Methoxybenzoic Acid glucoside	Phenolic acids	Phenolic acids	C16H20O10	373.11	211.06	372.106	[M+H]+	3	-	-	840620	902091	1.23294e+06	1.08808e+06	900022	932441	741649	888188	714828	501973	527141	539372	617509	813528	799291	612289	511008	606154	669661	684824	387751	-	-	-
pmc0281	Ribosyladenosine	Nucleotides and derivatives	Nucleotides and derivatives	C15H21N5O8	400.15	136.06	399.139	[M+H]+	3	-	-	2.55681e+06	2.23233e+06	2.42364e+06	2.00165e+06	1.6301e+06	1.72553e+06	1.75358e+06	1.91009e+06	1.64262e+06	1.24908e+06	1.32874e+06	1.29189e+06	1.61825e+06	1.73705e+06	1.51446e+06	1.337e+06	1.37667e+06	1.20229e+06	1.4368e+06	1.58714e+06	1.40091e+06	-	-	-
pmb0484	Choline	Alkaloids	Alkaloids	C5H14NO+	104.11	60.08	104.107	[M]+	3	62-49-7	C00114	3.15021e+06	2.52911e+06	2.80337e+06	2.68776e+06	2.46255e+06	2.91647e+06	1.91102e+06	1.94349e+06	2.43513e+06	2.35511e+06	2.17962e+06	2.3882e+06	2.21262e+06	2.10743e+06	1.95864e+06	2.2568e+06	2.10991e+06	1.9778e+06	1.85735e+06	2.49742e+06	1.95155e+06	ko00260,ko00564,ko01100,ko02010	C00114	-
Sadp003004	Indole-4-Carboxaldehyde	Alkaloids	Alkaloids	C9H7NO	146.06	118.09	145.053	[M+H]+	1	1074-86-8	-	2.49039e+07	2.70396e+07	2.70462e+07	4.73276e+06	4.13244e+06	3.68579e+06	1.88253e+06	2.18705e+06	1.83231e+06	4.02181e+06	3.83971e+06	3.7361e+06	1.48537e+06	1.36799e+06	1.24961e+06	1.5688e+06	1.36944e+06	1.61927e+06	6.00112e+06	6.36771e+06	6.65088e+06	-	-	-
Lahp001956	Pyran[3,4-b]indole-2-ketone	Alkaloids	Plumerane	C11H9O2N	188.07	118.07	187.063	[M+H]+	1	-	-	4.58098e+06	4.17416e+06	3.78099e+06	492869	433944	519041	205363	235554	197099	511840	456602	386143	178339	195197	188218	146082	153663	191260	624068	807553	651960	-	-	-
Wafp002664	1-O-p-Coumaroyllysine	Alkaloids	Phenolamine	C15H20N2O4	293.16	147.04	292.142	[M+H]+	3	-	-	594539	587694	604191	430635	314335	524215	350352	358034	275451	591835	526493	485532	286315	365302	317851	468047	343163	347019	406392	385761	439435	-	-	-
PDP210926	1,3,8-trimethyl-2,3,6,7-tetrahydro-1H-purine-2,6-dione	Others	Others	C8H10N4O2	195.09	138.07	194.08	[M+H]+	2	-	-	134815	152263	221201	117493	74515.7	129740	103828	160567	307087	387997	299208	341863	224485	111904	1.13698e+06	154542	334526	125140	179540	238344	158570	-	-	-
MWS201421	Met-Phe	Amino acids and derivatives	Amino acids and derivatives	C14H20N2O3S	297.13	104.06	296.12	[M+H]+	3	14492-14-9	-	153344	140823	160804	50693.3	42617.1	56214.1	56900.6	81166.6	46629.7	71275.1	53980.8	62270.4	46856.1	47214.4	66795.3	33892.1	40592.3	63287.3	75154	75121.8	50677.6	-	-	-
Lmhp002001	L-Valyl-L-Phenylalanine	Amino acids and derivatives	Amino acids and derivatives	C14H20N2O3	265.15	72.08	264.147	[M+H]+	3	3918-92-1	-	400225	449672	483561	143843	104225	115953	136470	139932	93643.2	246297	211156	203692	172322	160001	177701	180940	143141	192549	173378	243025	173278	-	-	-
Zmqp002230	Glu-Asn-Leu	Amino acids and derivatives	Amino acids and derivatives	C15H26N4O7	375.19	243.13	374.18	[M+H]+	3	-	-	894498	706361	635306	561940	289319	525459	521599	482647	519614	343113	309512	365526	320339	432805	369004	366451	314727	432827	442301	483562	335345	-	-	-
HX1140	1-Methyl-resveratrol	Others	Stilbene	C15H14O3	243.1	121.07	242.094	[M+H]+	1	-	-	370572	475812	306541	500673	496935	353420	385548	453361	328632	519501	470565	399147	451797	364333	377032	387778	453204	378124	391706	435921	514696	-	-	-
Lcfp121039	Hexaethyleneglycol	Others	Alcohol compounds	C12H26O7	283.17	89.06	282.168	[M+H]+	2	2615-15-8	-	219926	192156	179923	297406	211041	219830	272240	212238	296423	202683	184280	186553	150067	109820	147151	205438	123244	116125	171598	193480	129848	-	-	-
mws0675	Nicotinamide D-ribonucleotide	Nucleotides and derivatives	Nucleotides and derivatives	C11H15N2O8P	335.06	123.06	334.057	[M+H]+	3	1094-61-7	C00455	1.97315e+06	1.3586e+06	1.82445e+06	813326	1.41173e+06	1.08936e+06	1.5858e+06	1.8189e+06	1.59207e+06	2.29191e+06	1.74938e+06	1.60232e+06	1.77764e+06	1.79225e+06	1.80942e+06	2.01427e+06	1.82491e+06	1.80412e+06	1.4537e+06	1.68871e+06	1.76661e+06	ko00760,ko01100	C00455	-
MWS201464	Lys-Phe	Amino acids and derivatives	Amino acids and derivatives	C15H23N3O3	294.18	84.08	293.174	[M+H]+	3	6235-35-4	-	208946	206045	191839	128751	158189	142388	177631	144109	159598	108372	168650	138058	166003	147077	158000	158195	205337	152761	143303	153102	119991	-	-	-
MW0159162	Val-Ser-Ser	Amino acids and derivatives	Amino acids and derivatives	C11H21N3O6	292.15	127.03	291.143	[M+H]+	3	-	-	732653	1.22733e+06	748771	2.95441e+06	2.32397e+06	2.55148e+06	1.62232e+06	1.80823e+06	1.68993e+06	415051	375764	387810	1.31287e+06	1.02701e+06	1.29927e+06	850452	683414	795160	967652	1.01246e+06	1.10156e+06	-	-	-
MWSmce295	Spongouridine	Nucleotides and derivatives	Nucleotides and derivatives	C9H12N2O6	245.07	113.03	244.07	[M+H]+	3	3083-77-0	C16745	1.14478e+06	1.20481e+06	1.97727e+06	989393	1.18625e+06	1.3264e+06	1.16463e+06	1.03217e+06	1.15059e+06	847329	1.08026e+06	1.0474e+06	874651	856996	771551	1.15403e+06	605417	816759	873902	841101	694056	-	C16745	-
mws0255	Cytosine	Nucleotides and derivatives	Nucleotides and derivatives	C4H5N3O	112.05	95.02	111.043	[M+H]+	3	71-30-7	C00380	1.02879e+06	1.16691e+06	994659	1.05266e+06	767220	504582	603629	666261	559608	925067	856174	699921	768545	811063	945765	639771	668464	794214	632889	772687	676282	ko00240,ko01100,ko01232	C00380	-
MWStz108	1-Ethoxycarbonyl-β-Carboline	Alkaloids	Plumerane	C14H12N2O2	241.1	226.08	240.09	[M+H]+	3	72755-19-2	-	148226	99762	106097	164958	232349	150809	141197	164130	165977	92774.4	124978	160641	110691	88301	89491.1	93424.1	144497	157164	118182	153787	87129.4	-	-	-
MWS201398	Hyp-Ser	Amino acids and derivatives	Amino acids and derivatives	C8H14N2O5	219.1	86.06	218.09	[M+H]+	3	-	-	264254	288059	252668	214927	198418	178295	234282	185859	190692	232033	265860	194212	241268	178740	219688	162413	160705	192922	212295	238161	210251	-	-	-
MWS4354	N6-methyladenosine	Nucleotides and derivatives	Nucleotides and derivatives	C11H15N5O4	282.12	150.08	281.112	[M+H]+	3	1867-73-8	-	1.9008e+06	1.61268e+06	1.45792e+06	1.66111e+06	1.26718e+06	1.19734e+06	1.28316e+06	1.71864e+06	1.416e+06	1.4438e+06	1.25516e+06	1.05516e+06	1.30607e+06	1.21325e+06	1.36236e+06	1.01242e+06	875748	789893	1.01232e+06	1.29185e+06	1.23982e+06	-	-	-
MW0158393	Tyr-Asn-Glu	Amino acids and derivatives	Amino acids and derivatives	C18H24N4O8	425.17	107.05	424.159	[M+H]+	3	-	-	126739	91796.9	107851	201394	277970	190712	176535	183115	139523	902741	817068	699010	665397	532347	482271	319392	480100	351246	164447	274658	190832	-	-	-
MWS201419	Lys-Gly	Amino acids and derivatives	Amino acids and derivatives	C8H17N3O3	204.13	84.08	203.127	[M+H]+	3	7563-03-3	-	3.44693e+07	3.84577e+07	3.34484e+07	2.67452e+07	2.6914e+07	2.71689e+07	2.38736e+07	2.91467e+07	2.56105e+07	2.65508e+07	2.24042e+07	2.5149e+07	2.44014e+07	2.27796e+07	2.57181e+07	2.27451e+07	2.36925e+07	2.04308e+07	2.46244e+07	2.41872e+07	2.27269e+07	-	-	-
Wagp002530	2-Methoxy-1-benzofuran-5-carbaldehyde	Others	Aldehyde compounds	C10H8O3	177.06	117.03	176.047	[M+H]+	1	-	-	9.85254e+06	8.94004e+06	1.01857e+07	429314	315053	510834	331848	389486	378615	347007	391785	308550	243254	435564	395704	473633	476942	556880	1.99875e+06	2.08733e+06	1.99652e+06	-	-	-
Lcsp001308	Asn-Ile-Asp	Amino acids and derivatives	Amino acids and derivatives	C14H24N4O7	361.17	200.14	360.164	[M+H]+	3	-	-	175792	143834	220943	244455	224082	266902	189823	261024	127413	164312	173946	120581	124588	61685.5	105204	146135	124038	121194	176904	130085	127720	-	-	-
MW0158229	Trp-Pro-Ile	Amino acids and derivatives	Amino acids and derivatives	C22H30N4O4	415.23	235.17	414.227	[M+H]+	3	-	-	1.78359e+06	1.82586e+06	1.54475e+06	164055	165260	239827	220828	186608	269772	97658.5	197833	220259	121967	170478	141061	252978	247875	230405	344728	438173	411538	-	-	-
Sadp000763	2-amino-5-[(C-hydroxycarbonimidoyl)amino]pentanimidic acid	Alkaloids	Alkaloids	C6H14N4O2	175.12	70.07	174.112	[M+H]+	3	-	-	1.81152e+06	1.56338e+06	1.26432e+06	1.7624e+06	1.78442e+06	1.65873e+06	794806	847108	814345	2.21034e+06	1.79455e+06	2.17481e+06	4.60705e+06	4.85048e+06	5.23707e+06	1.32684e+06	1.11271e+06	1.05787e+06	1.88245e+06	1.52459e+06	1.92258e+06	-	-	-
Waptp01054	4-(2-aminoethenyl)phenol*	Alkaloids	Alkaloids	C8H9NO	136.07	91.05	135.068	[M+H]+	1	-	-	710857	658733	400497	601316	571318	719092	576064	587930	360996	566961	476025	353635	514947	442343	384127	336395	433360	509797	249838	451664	300178	-	-	-
HX1349	dihydro-4-hydroxy-5-hydroxymethyl-2(3H)-furanone	Others	Others	C5H8O4	133.05	69.04	132.042	[M+H]+	3	-	-	141524	140789	107010	125678	106036	121920	124549	73543.8	58928.3	151330	132521	118479	78021.1	87568.9	107677	112484	123811	88435	100907	110533	104275	-	-	-
Lmhp001732	L-Prolyl-L-Phenylalanine	Amino acids and derivatives	Amino acids and derivatives	C14H18N2O3	263.14	70.06	262.132	[M+H]+	3	13589-02-1	-	270071	308850	325024	380403	346417	332521	316753	400885	315535	433731	370817	386133	353772	501850	523502	263474	268756	274188	282087	359870	255541	-	-	-
Rfn03021	(3,5,6-Trihydroxycyclohex-3-en-1-yl) 3-(3,4-dihydroxyphenyl)prop-2-enoate	Phenolic acids	Phenolic acids	C15H16O7	309.1	163.04	308.09	[M+H]+	2	-	-	4.69478e+06	4.70217e+06	4.90233e+06	5.79972e+06	6.13435e+06	6.4244e+06	3.9958e+06	4.85357e+06	4.62805e+06	5.34127e+06	8.25495e+06	4.66815e+06	3.19393e+06	4.69745e+06	4.21925e+06	5.5278e+06	4.63931e+06	6.5649e+06	5.79743e+06	4.61109e+06	4.69938e+06	-	-	-
MWS201242	Cys-Trp	Amino acids and derivatives	Amino acids and derivatives	C14H17N3O3S	308.11	188.07	307.099	[M+H]+	3	-	-	395580	277520	298622	391367	439377	579596	457241	286585	317208	429672	522801	466902	342611	352772	448570	391871	218438	487582	356642	330959	291678	-	-	-
Qmjp110216	N-[7'-(4'-Methoxyphenyl)ethyl]-2-methoxybenzamide	Alkaloids	Alkaloids	C17H19NO3	286.14	107.05	285.137	[M+H]+	3	-	-	3.44135e+06	3.25223e+06	2.02379e+06	4.10138e+06	3.5315e+06	3.44775e+06	2.70106e+06	3.10538e+06	2.77353e+06	3.34351e+06	3.60673e+06	3.46503e+06	2.5741e+06	2.60357e+06	2.3871e+06	3.37417e+06	3.2599e+06	3.53286e+06	2.38402e+06	2.49497e+06	2.7037e+06	-	-	-
MW0149843	Gln-Tyr-Phe	Amino acids and derivatives	Amino acids and derivatives	C23H28N4O6	457.21	191.14	456.201	[M+H]+	3	-	-	647069	514779	498436	337624	338401	303305	323664	233106	217157	376967	317902	251282	303441	268986	318571	305736	288041	233032	230006	318159	299843	-	-	-
MW0158124	Trp-Cys-Phe	Amino acids and derivatives	Amino acids and derivatives	C23H26N4O4S1	455.17	175.12	454.168	[M+H]+	3	-	-	9.59984e+06	9.87911e+06	1.01902e+07	1.08746e+07	1.16137e+07	1.24867e+07	2.99964e+06	3.1838e+06	2.82572e+06	5.96402e+06	6.01075e+06	5.88395e+06	2.37965e+07	2.55004e+07	2.23604e+07	6.9707e+06	7.06691e+06	7.31756e+06	7.35108e+06	8.35337e+06	8.07683e+06	-	-	-
Wcdp000970	Acetophenone	Others	Others	C8H8O	121.06	103.05	120.058	[M+H]+	2	98-86-2	C07113	3.03526e+06	2.64156e+06	3.11526e+06	2.44026e+06	2.05386e+06	2.32601e+06	2.1761e+06	2.54452e+06	2.01975e+06	2.01825e+06	2.28969e+06	2.11801e+06	1.93921e+06	1.97236e+06	1.84897e+06	2.41165e+06	2.21437e+06	2.46282e+06	2.09376e+06	1.94904e+06	1.94979e+06	-	C07113	MetMap139
MWSprf050	Methyl hesperidin	Flavonoids	Flavanones	C29H36O15	625.21	317.1	624.205	[M+H]+	3	11013-97-1	C17393	315730	545977	394029	169909	104520	139484	50513.1	84755.4	32852.8	47544.4	39604.3	33054.3	52050.7	46077.8	44621.2	57348.5	119591	40749.5	100990	237566	138692	-	C17393	-
PDP228689	n-(1-aminobutyl)guanidine	Alkaloids	Alkaloids	C5H14N4	131.12	72.08	130.122	[M+H]+	2	-	-	2.30566e+06	1.37487e+06	1.22754e+06	1.05977e+06	1.29478e+06	1.12536e+06	839569	971419	1.12048e+06	1.19244e+06	1.52979e+06	1.22366e+06	2.24481e+06	1.88215e+06	2.00429e+06	988529	924810	1.10629e+06	928899	1.1474e+06	992003	-	-	-
MWSmce277	Helicide	Phenolic acids	Phenolic acids	C13H16O7	285.09	123.04	284.09	[M+H]+	3	80154-34-3	-	444611	338334	469299	173528	192618	167332	192876	154517	192979	80911.6	113523	105507	74546.3	104802	121338	192541	175344	181586	168680	171489	161284	-	-	-
Lcfp001831	N-p-Coumaroyllysine	Alkaloids	Phenolamine	C15H20N2O5	309.15	163.04	308.137	[M+H]+	3	-	-	6.39491e+06	5.49661e+06	4.75612e+06	6.11356e+06	5.90418e+06	6.02026e+06	4.05826e+06	5.29857e+06	4.50909e+06	6.53222e+06	6.49584e+06	5.49853e+06	3.91038e+06	3.83449e+06	3.38581e+06	4.10511e+06	6.96952e+06	5.02244e+06	4.85452e+06	4.79405e+06	3.97121e+06	-	-	-
pme1474	5'-Methylthioadenosine	Nucleotides and derivatives	Nucleotides and derivatives	C11H15N5O3S	298.1	136.06	297.09	[M+H]+	1	2457-80-9	C00170	5.07857e+06	3.16014e+06	3.76661e+06	4.04092e+06	3.99661e+06	3.69502e+06	4.16266e+06	4.23928e+06	3.60481e+06	3.46676e+06	4.20247e+06	2.75868e+06	3.76965e+06	2.97199e+06	4.20787e+06	4.30263e+06	4.42429e+06	4.25947e+06	3.04063e+06	3.77536e+06	3.34007e+06	ko00270,ko00908,ko01100	C00170	-
PD0296445	2-(4-Methoxybenzylidene)imino-2-deoxy-D-glucopyranose	Alkaloids	Alkaloids	C14H19NO6	298.13	136.06	297.121	[M+H]+	3	-	-	3.67006e+06	3.33246e+06	2.53094e+06	4.17466e+06	3.50939e+06	3.45524e+06	3.49468e+06	3.87526e+06	2.75663e+06	3.36226e+06	3.5873e+06	2.54966e+06	3.51478e+06	2.90248e+06	3.36555e+06	4.50509e+06	2.97606e+06	4.14986e+06	2.63091e+06	3.33988e+06	3.06002e+06	-	-	-
MWS201479	Tyr-Gly*	Amino acids and derivatives	Amino acids and derivatives	C11H14N2O4	239.1	136.08	238.095	[M+H]+	3	673-08-5	-	760795	711416	687938	850130	819137	861413	1.03747e+06	1.2717e+06	1.01334e+06	658063	832722	804639	867429	928922	1.08255e+06	656203	645003	629967	615159	741604	656917	-	-	-
MW0145777	Asn-His-Tyr	Amino acids and derivatives	Amino acids and derivatives	C19H24N6O6	433.18	221.09	432.176	[M+H]+	3	-	-	5.46571e+06	6.13299e+06	5.06314e+06	2.56252e+06	2.87508e+06	2.52649e+06	5.01789e+06	4.49345e+06	2.91975e+06	5.21426e+06	4.06518e+06	2.79615e+06	2.72438e+06	2.35091e+06	2.58328e+06	6.39555e+06	6.30601e+06	5.43024e+06	2.08866e+06	3.16212e+06	3.13808e+06	-	-	-
Lmnp002845	Hispidulin-8-C-glucoside*	Flavonoids	Flavones	C22H22O11	463.13	343.09	462.116	[M+H]+	3	-	-	742352	815290	498564	478595	403042	217286	501359	442210	448623	372137	418725	170846	645900	276757	250452	494720	344313	660348	100669	170308	173745	-	-	-
Lshp011006	Galanthamine N-oxide*	Alkaloids	Alkaloids	C17H21NO4	304.15	137.06	303.147	[M+H]+	3	199014-26-1	-	397587	371584	287899	305851	213520	225738	309210	341679	289714	170566	218947	154035	111223	103929	90539.7	218150	235244	206055	184166	193524	250007	-	-	-
mws1077	Scopolin	Lignans and Coumarins	Coumarins	C16H18O9	355.1	193.05	354.095	[M+H]+	3	531-44-2	C01527	1.04138e+06	1.7335e+06	1.17995e+06	319807	403189	408032	587379	598305	477131	277366	395037	294624	251000	223238	230352	189438	313853	189741	430104	529656	463883	ko00999,ko01110	C01527	-
Latp003160	6-Hydroxymellein	Others	Chromone	C10H10O4	195.06	117.03	194.057	[M+H]+	3	70901-60-9	C02379	1.08924e+07	1.14992e+07	9.58438e+06	210667	239320	169606	146939	189360	203324	213220	150080	104439	171381	113139	158071	224116	216325	255233	1.46356e+06	2.4126e+06	1.76831e+06	-	C02379	-
Waptp03206	7-Hydroxy-8-Methoxychromanon*	Lignans and Coumarins	Coumarins	C10H10O4	195.06	117.03	194.057	[M+H]+	1	-	-	1.40044e+07	1.32168e+07	1.17941e+07	267662	253886	293140	237106	259396	234477	164750	191103	167539	115740	145604	160202	257275	259364	193859	1.77816e+06	2.99967e+06	2.2182e+06	-	-	-
WaYp005128	2-Aminotetradecane-1,5,13-triol	Lipids	Sphingolipids	C14H31NO3	262.24	200.2	261.23	[M+H]+	1	-	-	3.31681e+06	3.59842e+06	3.15218e+06	4.76151e+06	4.13132e+06	4.414e+06	3.29342e+06	4.10949e+06	3.6656e+06	4.35942e+06	3.94058e+06	4.25644e+06	4.25953e+06	4.44378e+06	3.94465e+06	3.83928e+06	4.96518e+06	3.24083e+06	5.58141e+06	6.97927e+06	5.46528e+06	-	-	-
MW0155312	Phe-Pro-Cys	Amino acids and derivatives	Amino acids and derivatives	C17H23N3O4S1	366.15	137.06	365.141	[M+H]+	3	-	-	3.15416e+06	3.64945e+06	3.928e+06	2.03494e+06	1.84856e+06	1.61095e+06	2.25658e+06	2.30214e+06	1.8805e+06	1.20218e+06	1.81395e+06	1.06531e+06	1.30804e+06	1.17676e+06	1.43954e+06	2.08798e+06	1.91274e+06	2.18004e+06	1.1072e+06	1.70462e+06	1.51878e+06	-	-	-
Wdtp003242	methyl-4,5-diacetyloxy-6-[4-(hydroxymethyl)phenoxy]-3-methyloxane-2-carboxylate	Phenolic acids	Phenolic acids	C19H24O9	397.15	235.1	396.142	[M+H]+	1	-	-	1.17553e+06	768105	1.58927e+06	261728	262091	256796	204883	194804	181702	515716	227125	368229	261973	224601	208640	195120	232881	202927	271072	308829	323788	-	-	-
pmb1754	Choline phosphate	Alkaloids	Alkaloids	C5H15NO4P+	184.07	125	184.073	[M]+	3	107-73-3	C00588	1.04836e+07	9.89656e+06	8.91853e+06	1.442e+07	2.29973e+07	2.47416e+07	1.92821e+07	1.5241e+07	1.20729e+07	1.60559e+07	1.57002e+07	1.03233e+07	1.90803e+07	1.93083e+07	2.15909e+07	1.17236e+07	1.05271e+07	1.149e+07	1.48029e+07	1.77915e+07	1.54842e+07	ko00564,ko01100	C00588	-
MWS00411g	L-2-Aminoadipate	Amino acids and derivatives	Amino acids and derivatives	C6H11NO4	162.08	98.06	161.069	[M+H]+	3	1118-90-7	C00956	2.18638e+06	2.23036e+06	2.22931e+06	1.56759e+06	1.36327e+06	1.80195e+06	1.52039e+06	1.69033e+06	1.3628e+06	2.49382e+06	2.79637e+06	2.78966e+06	1.94146e+06	1.75383e+06	1.75812e+06	1.99876e+06	2.05032e+06	1.84516e+06	2.10855e+06	1.93599e+06	2.03703e+06	ko00300,ko00310,ko01100,ko01110,ko01210,ko01230	C00956	-
pme2268	N-Methylnicotinate	Alkaloids	Pyridine alkaloids	C7H7NO2	138.06	94.07	137.048	[M+H]+	3	535-83-1	C01004	1.21552e+06	969345	1.11681e+06	1.38791e+06	1.61516e+06	1.46518e+06	1.11844e+06	1.19995e+06	1.36841e+06	1.06466e+06	1.24291e+06	1.0371e+06	860645	921192	788375	1.55471e+06	1.96817e+06	1.56466e+06	1.35666e+06	1.30607e+06	1.22632e+06	ko00960	C01004	-
MWSmce039	Isonicotinic acid	Others	Vitamin	C6H5NO2	124.04	80.05	123.032	[M+H]+	1	55-22-1	C07446	2.17795e+07	2.2786e+07	1.64089e+07	1.3932e+07	1.23426e+07	1.59308e+07	1.31037e+07	1.02779e+07	8.18315e+06	1.55624e+07	1.46925e+07	1.2279e+07	1.55627e+07	1.21285e+07	1.47631e+07	9.21481e+06	9.91911e+06	1.14797e+07	8.54044e+06	1.70357e+07	1.01686e+07	-	C07446	-
PDP278572	(2S,3S)-3-hydroxy-1-methylpyrrolidine-2-carboxylic acid*	Alkaloids	Alkaloids	C6H11NO3	146.08	82.07	145.074	[M+H]+	2	220941-15-1	-	2.30618e+06	2.49875e+06	2.42812e+06	1.50946e+06	1.53658e+06	1.48877e+06	1.60088e+06	1.64278e+06	1.61249e+06	2.99493e+06	2.74903e+06	2.58126e+06	2.0598e+06	1.86919e+06	1.8885e+06	2.24878e+06	2.66668e+06	2.04588e+06	2.02797e+06	2.13584e+06	2.2175e+06	-	-	-
MWS201481	Met-Met	Amino acids and derivatives	Amino acids and derivatives	C10H20N2O3S2	281.1	104.05	280.091	[M+H]+	3	7349-78-2	-	46076.2	37775.3	46530.4	19111.2	24929.4	45777	19955.1	22968.4	26928	36326.1	38304.5	45736.8	27832	14271.9	34774.5	20104.8	20724	25354.4	21731.8	40722.4	15762.8	-	-	-
pme0057	L-Homocysteine	Amino acids and derivatives	Amino acids and derivatives	C4H9NO2S	136.04	118.03	135.035	[M+H]+	3	6027-13-0	C00155	761424	738264	620827	766878	891450	793709	645441	770840	647429	722369	731646	712598	519131	567353	557600	632637	549650	561200	597265	476611	617928	ko00270,ko00920,ko01100,ko01110,ko01230,ko04980	C00155	-
MWS20966	S-methyl-L-thiocitrulline	Amino acids and derivatives	Amino acids and derivatives	C7H15N3O2S	206.1	116.07	205.089	[M+H]+	3	209589-59-3	-	527771	383905	466240	283738	398690	273102	318034	339613	313292	310318	354607	298457	346925	250105	272137	354135	284507	371860	397924	328877	330813	-	-	-
pma3649	5-Aminolevulinate	Alkaloids	Alkaloids	C5H9NO3	132.07	86.06	131.058	[M+H]+	3	106-60-5	C00430	7.02267e+07	6.92431e+07	5.49623e+07	8.77737e+07	7.76503e+07	6.92085e+07	6.47419e+07	7.20748e+07	5.47973e+07	8.61924e+07	8.97521e+07	8.01319e+07	6.81966e+07	6.7337e+07	6.93648e+07	5.86146e+07	5.87974e+07	5.65718e+07	5.22644e+07	6.47135e+07	5.3737e+07	ko00260,ko00860,ko01100,ko01110,ko01240,ko02010	C00430	-
HJAP104	Benzaldehyde	Others	Aldehyde compounds	C7H6O	107.05	77.04	106.042	[M+H]+	1	100-52-7	C00261	1.80193e+07	1.5093e+07	1.34676e+07	1.54976e+07	1.48531e+07	1.37997e+07	1.37995e+07	1.2542e+07	1.33511e+07	1.46879e+07	1.53134e+07	1.45316e+07	1.49614e+07	1.32462e+07	1.37024e+07	1.21706e+07	1.28032e+07	1.21805e+07	1.28787e+07	1.29293e+07	1.27392e+07	ko01100	C00261	MetMap164,MetMap172
Yalp002838	4-methoxy-5-hydroxymethylcoumarin	Lignans and Coumarins	Coumarins	C11H10O4	207.07	91.05	206.058	[M+H]+	1	-	-	1.53759e+06	1.71245e+06	1.89889e+06	312218	257245	301433	228614	142149	171302	139102	273517	125743	162223	218112	192716	270870	281494	290825	530224	526330	423523	-	-	-
Lmhp001461	L-Prolyl-L-Leucine	Amino acids and derivatives	Amino acids and derivatives	C11H20N2O3	229.15	70.07	228.147	[M+H]+	3	52899-07-7	-	827906	757856	688028	930041	646610	629259	704303	849009	825428	872274	724676	673202	742092	849445	906990	640697	589189	669885	652117	820986	685485	-	-	-
mws0250	L-Tyrosine*	Amino acids and derivatives	Amino acids and derivatives	C9H11NO3	182.08	136.08	181.074	[M+H]+	1	60-18-4	C00082	5.22108e+06	4.42532e+06	2.28582e+06	5.25834e+06	5.13996e+06	5.37472e+06	4.33895e+06	4.02986e+06	2.82901e+06	4.83997e+06	3.63869e+06	3.12555e+06	3.25179e+06	3.12182e+06	2.42174e+06	2.76855e+06	3.03613e+06	3.39432e+06	2.02212e+06	4.15779e+06	1.95084e+06	ko00130,ko00261,ko00350,ko00360,ko00400,ko00460,ko00730,ko00940,ko00950,ko00965,ko00966,ko00970,ko00999,ko01100,ko01110,ko01210,ko01230,ko01240	C00082	-
pmb0782	Piperidine	Alkaloids	Piperidine alkaloids	C5H11N	86.1	69.07	85.0891	[M+H]+	3	110-89-4	C01746	1.5101e+06	1.63872e+06	1.37404e+06	1.92227e+06	1.83842e+06	1.79966e+06	1.87927e+06	1.94234e+06	1.42635e+06	2.36172e+06	2.03201e+06	1.94572e+06	1.72978e+06	1.47793e+06	1.86091e+06	1.58935e+06	1.5011e+06	1.60636e+06	1.32132e+06	1.51748e+06	1.25625e+06	ko00960	C01746	-
Lakp003115	5-O-β-D-Glucopyranosyl-3-hydrobenzo(b)fu-ran-2-one	Others	Lactones	C14H16O8	313.09	151.04	312.084	[M+H]+	3	-	-	200833	180501	295212	145549	162576	188587	189107	168607	129486	123782	148751	132130	69875.7	64803.7	132052	153837	172582	181209	121318	143929	184750	-	-	-
Lmmp002963	6-C-Methylquercetin-3-O-rutinoside	Flavonoids	Flavonols	C28H32O16	625.18	317.06	624.169	[M+H]+	3	-	-	478656	641730	271348	178444	103513	198763	47816.1	71898.6	41734.5	77248.1	33293.7	30436	56646.1	47546.8	63803	48022	46669.7	82417.3	157413	150588	147211	-	-	-
WapTKC025427	5-Megastigmen-7-Yne-3,9-diol 3-O-β-D-Glucopyranoside*	Terpenoids	Sesquiterpenoids	C19H30O7	371.21	209.15	370.199	[M+H]+	1	62512-27-0	-	435725	310408	426031	249688	322438	206669	204332	205239	170919	712000	341389	491255	358979	331719	165123	508834	390768	329390	264620	575485	329783	-	-	-
Lacp005577	3-(3'-Hydroxybutyl)-2,4,4-trimethylcyclohexa-2,5-dienone malonyl glucoside*	Terpenoids	Sesquiterpenoids	C22H32O10	457.2	133.1	456.199	[M+H]+	3	-	-	323789	263839	325903	91518.8	116724	159579	64321.5	37377.7	47589.8	102768	126277	91228.8	133903	130247	97695.2	114089	116370	115515	117460	178106	142924	-	-	-
Rfn0368	(2R,3S)-1-amino-3-hydroxy-2-methylcyclobutane-1-carboxylic acid*	Alkaloids	Alkaloids	C6H11NO3	146.08	82.07	145.074	[M+H]+	2	-	-	2.39283e+06	2.24605e+06	2.30466e+06	1.75126e+06	1.58095e+06	1.6078e+06	1.63448e+06	1.51801e+06	1.5771e+06	2.53103e+06	2.46479e+06	2.56264e+06	1.88804e+06	2.24503e+06	2.01334e+06	2.02715e+06	2.1868e+06	2.47502e+06	2.06151e+06	2.08394e+06	2.01614e+06	-	-	-
Rfn0661	N-methyl cis-4-hydroxymethyl-L-proline	Amino acids and derivatives	Amino acids and derivatives	C7H13NO3	160.1	114.09	159.089	[M+H]+	3	-	-	1.17282e+06	1.14962e+06	1.25172e+06	1.03137e+06	824162	994779	1.08921e+06	790477	850480	1.18133e+06	1.16974e+06	1.15648e+06	1.00424e+06	1.04839e+06	1.18152e+06	1.0134e+06	1.11339e+06	1.03561e+06	952817	1.14137e+06	785002	-	-	-
Zbqp000949	5-methyl 1-propyl L-glutamate	Amino acids and derivatives	Amino acids and derivatives	C9H17NO4	204.12	85.03	203.116	[M+H]+	3	-	-	2.90358e+06	2.90897e+06	2.53341e+06	1.27425e+06	1.45455e+06	1.19519e+06	1.2255e+06	1.34927e+06	1.23219e+06	908630	992035	1.13251e+06	1.09415e+06	934681	1.05232e+06	990123	896584	956932	1.25566e+06	1.26706e+06	1.34454e+06	-	-	-
PDP143007	2-(methylamino)-2-(1-methylpyrazol-4-yl)acetic acid*	Alkaloids	Alkaloids	C7H11N3O2	170.09	124.09	169.085	[M+H]+	1	1218519-32-4	-	1.36489e+07	1.50132e+07	1.497e+07	2.54813e+07	2.40962e+07	2.52528e+07	2.07613e+07	2.33917e+07	2.2532e+07	1.1952e+07	1.2154e+07	1.06895e+07	7.70808e+06	9.14851e+06	8.93043e+06	1.95144e+07	1.93653e+07	1.97198e+07	1.45814e+07	1.7122e+07	1.5688e+07	-	-	-
mws0582	S-Methyl GSH	Amino acids and derivatives	Amino acids and derivatives	C11H19N3O6S	322.11	130.05	321.099	[M+H]+	1	2922-56-7	C11347	2.10198e+06	1.84601e+06	1.52315e+06	4.61004e+06	3.3616e+06	4.18718e+06	2.41041e+06	3.0135e+06	2.39504e+06	1.86122e+06	1.87577e+06	2.08454e+06	2.63477e+06	2.54956e+06	2.14895e+06	2.08923e+06	1.86208e+06	1.88016e+06	2.82035e+06	3.01479e+06	2.39527e+06	-	C11347	-
Rfp06083	Damascenone	Terpenoids	Monoterpenoids	C13H18O	191.14	133.1	190.136	[M+H]+	3	23696-85-7	-	2.57075e+07	2.37897e+07	2.23639e+07	1.96614e+07	2.22608e+07	2.19688e+07	2.37048e+07	2.06948e+07	1.59521e+07	1.3372e+07	1.68857e+07	1.16519e+07	1.60357e+07	1.96085e+07	1.3502e+07	1.91112e+07	1.46093e+07	1.83914e+07	9.64076e+06	1.15927e+07	1.03356e+07	-	-	-
MWS04559g	3-Hydroxy-L-phenylalanine*	Amino acids and derivatives	Amino acids and derivatives	C9H11NO3	182.08	136.08	181.074	[M+H]+	1	587-33-7	C20807	4.95658e+06	4.14073e+06	2.5572e+06	4.6981e+06	4.31105e+06	5.70705e+06	3.91786e+06	4.00752e+06	2.74388e+06	4.30168e+06	3.52336e+06	2.99915e+06	2.94148e+06	2.91967e+06	2.67527e+06	2.38225e+06	2.94092e+06	3.48044e+06	2.35257e+06	3.97832e+06	2.14394e+06	-	C20807	-
HJKP000649	N-Benzylformamide*	Alkaloids	Alkaloids	C8H9NO	136.07	91.05	135.068	[M+H]+	1	6343-54-0	C15561	596002	643797	357416	584425	538343	763532	479435	523421	370749	595237	518313	413273	472979	417912	363800	364233	378139	492329	281209	469101	282918	-	C15561	-
Zmdp000972	S-Methyl-L-cysteine	Amino acids and derivatives	Amino acids and derivatives	C4H9NO2S	136.04	91.05	135.035	[M+H]+	3	1187-84-4	C22040	450317	379136	218653	387676	360971	378576	347320	364765	213919	322579	295339	193224	256528	259388	210861	192085	242068	288180	140660	318911	175122	ko02010	C22040	-
Wdyp002417	1-[(4-hydroxyphenyl)methyl]-7-methoxy-2-methyl-3,4-dihydro-1h-isoquinolin-8-ol*	Alkaloids	Isoquinoline alkaloids	C18H21NO3	300.16	107.05	299.152	[M+H]+	3	-	-	3.35689e+06	3.44537e+06	3.23077e+06	8.23659e+06	8.01426e+06	6.26603e+06	9.1049e+06	9.30447e+06	9.22127e+06	1.1446e+07	1.34416e+07	1.02211e+07	8.29438e+06	7.42781e+06	8.12059e+06	9.23757e+06	8.05992e+06	8.82052e+06	7.01402e+06	9.28203e+06	8.43641e+06	-	-	-
MW0158218	Trp-Phe-Met	Amino acids and derivatives	Amino acids and derivatives	C25H30N4O4S1	483.21	377.07	482.199	[M+H]+	3	-	-	3.79607e+07	3.56693e+07	3.35519e+07	4.57585e+07	4.59648e+07	4.60823e+07	4.45427e+07	4.50939e+07	4.03011e+07	4.84024e+07	5.17084e+07	5.47242e+07	3.60653e+07	3.38738e+07	3.93122e+07	5.50604e+07	5.3645e+07	5.41544e+07	3.85251e+07	4.33125e+07	3.71129e+07	-	-	-
MW0153514	Met-Asp-Glu	Amino acids and derivatives	Amino acids and derivatives	C14H23N3O8S1	394.13	167.07	393.121	[M+H]+	3	-	-	1.12201e+06	973574	1.21897e+06	2.32653e+06	1.68826e+06	1.92474e+06	897904	1.23471e+06	808255	576572	556427	530841	625508	608581	592596	650855	707392	779480	691511	640455	796127	-	-	-
pme3967	2-(Dimethylamino)guanosine*	Nucleotides and derivatives	Nucleotides and derivatives	C12H17N5O5	312.13	180.09	311.123	[M+H]+	1	2140-67-2	-	2.92279e+06	2.87306e+06	3.64311e+06	2.94395e+06	2.28507e+06	2.2529e+06	2.39852e+06	2.72028e+06	2.43647e+06	1.37641e+06	1.23576e+06	1.28021e+06	2.22334e+06	2.50049e+06	2.37105e+06	1.55022e+06	1.63214e+06	1.65485e+06	1.63135e+06	2.36203e+06	1.9432e+06	-	-	-
PDP224190	5-(Aminomethyl)dihydrofuran-2(3H)-one	Alkaloids	Alkaloids	C5H9NO2	116.07	70.07	115.063	[M+H]+	3	-	-	1.62385e+07	1.49942e+07	1.64893e+07	1.51541e+07	2.18975e+07	1.6913e+07	1.36247e+07	1.17791e+07	1.18717e+07	2.51885e+07	2.14689e+07	1.91847e+07	2.30318e+07	2.65059e+07	2.19002e+07	1.29036e+07	1.40606e+07	1.39666e+07	1.42942e+07	1.75076e+07	1.9312e+07	-	-	-
mws1346	DL-2-Aminoadipic acid	Alkaloids	Alkaloids	C6H11NO4	162.08	98.06	161.069	[M+H]+	3	542-32-5	C00956	5.57109e+06	5.27298e+06	5.62868e+06	4.21514e+06	4.40548e+06	4.53846e+06	4.25309e+06	3.41126e+06	3.95077e+06	6.62455e+06	7.07043e+06	6.65821e+06	4.43212e+06	5.44989e+06	5.16555e+06	4.4082e+06	4.76261e+06	4.70743e+06	5.55735e+06	5.04187e+06	5.00466e+06	ko00300,ko00310,ko01100,ko01110,ko01210,ko01230	C00956	-
MWS201429	Met-Ser	Amino acids and derivatives	Amino acids and derivatives	C8H16N2O4S	237.09	104.05	236.083	[M+H]+	3	14517-43-2	-	166787	206698	193110	79929.9	47208.1	86060.1	55352.3	47520.6	62253.9	44515.2	65859.2	39465.9	30218.7	48882.2	27481.7	90079.4	122308	86832.4	111228	101698	111336	-	-	-
mws0572	5-Methylcytosine	Nucleotides and derivatives	Nucleotides and derivatives	C5H7N3O	126.07	109.04	125.059	[M+H]+	3	554-01-8	C02376	555393	598110	706070	470897	639607	554891	418897	477108	469694	343741	402245	363589	307803	442893	469743	353496	487429	278653	467846	506595	440364	ko00240,ko01100	C02376	-
pme1738	1-Methylnicotinamide	Alkaloids	Pyridine alkaloids	C7H9N2O	138.08	94.07	137.071	[M+H]+	3	1005-24-9	C02918	1.14844e+06	967524	1.10974e+06	1.22738e+06	1.61819e+06	1.72228e+06	1.11891e+06	1.07083e+06	1.22849e+06	1.18573e+06	1.12006e+06	1.0306e+06	749395	786134	677659	1.82043e+06	1.62508e+06	1.42166e+06	1.4083e+06	1.29439e+06	1.26097e+06	ko00760,ko01100	C02918	-
Waptp02742	5-Hydroxy-6-Methoxychromanon	Lignans and Coumarins	Coumarins	C10H10O4	195.06	117.03	194.057	[M+H]+	1	-	-	1.42229e+07	1.421e+07	1.18072e+07	360799	199822	183782	260610	288971	313717	181319	133138	135937	144478	197596	209539	252942	345778	280114	2.19817e+06	2.89215e+06	1.73985e+06	-	-	-
Wccp002870	γ-Glu-Phe*	Amino acids and derivatives	Amino acids and derivatives	C14H18N2O5	295.13	120.08	294.122	[M+H]+	1	7432-24-8	-	1.59826e+07	1.63561e+07	1.40944e+07	4.42447e+06	3.21026e+06	3.53776e+06	3.37382e+06	3.76327e+06	4.10255e+06	5.20787e+06	5.32014e+06	4.21388e+06	3.44372e+06	3.53362e+06	3.28848e+06	7.11666e+06	6.81468e+06	7.03989e+06	4.21942e+06	4.43619e+06	5.48417e+06	-	-	-
Wdtp002885	methyl-4,5-diacetyloxy-3-hydroxy-6-[4-(hydroxymethyl)phenoxy]oxane-2-carboxylate	Phenolic acids	Phenolic acids	C18H22O10	399.13	279.09	398.121	[M+H]+	1	-	-	3.12499e+06	3.15466e+06	3.68582e+06	984192	939758	1.02069e+06	789651	640621	655271	410849	408115	490435	650214	599177	502526	517247	343168	418273	823791	950117	952683	-	-	-
mws1050	O-Acetyl-L-serine	Amino acids and derivatives	Amino acids and derivatives	C5H9NO4	148.06	88.04	147.053	[M+H]+	3	5147-00-2	C00979	1.40732e+06	1.12062e+06	1.13321e+06	1.34875e+06	1.55559e+06	1.51588e+06	1.0961e+06	862882	944374	2.03562e+06	2.06643e+06	2.03069e+06	1.4197e+06	1.51861e+06	1.75676e+06	1.31071e+06	1.77825e+06	1.51597e+06	1.38593e+06	1.58434e+06	1.33713e+06	ko00270,ko00908,ko00920,ko01100,ko01110,ko01200,ko01230,ko04122	C00979	-
Lasp004380	2',4'-Dihydroxyacetophenone*	Others	Ketone compounds	C8H8O3	153.05	65.04	152.047	[M+H]+	1	89-84-9	C03663	6.8751e+06	5.84908e+06	6.14013e+06	1.43886e+06	827947	947027	1.27142e+06	1.7079e+06	1.226e+06	1.5515e+06	1.33604e+06	1.14479e+06	885091	992411	985516	1.25026e+06	1.07901e+06	832446	2.54913e+06	2.9958e+06	3.37379e+06	-	C03663	-
Wafp004641	N-Feruloyltyramine 4-glucoside	Alkaloids	Phenolamine	C24H29NO9	476.19	314.14	475.184	[M+H]+	3	-	-	3.41449e+06	3.91426e+06	2.54516e+06	195700	217670	177126	375050	302742	240023	382521	396980	252536	116230	174231	117289	818973	836253	836353	640179	864087	698072	-	-	-
Wagp005779	3-Oxo-Alpha-Ionol 3'-(6''-Malonyl)Glucoside	Terpenoids	Sesquiterpenoids	C22H32O10	457.21	191.14	456.2	[M+H]+	3	-	-	422545	503263	507731	305439	283252	182198	92452	239503	190729	285418	203521	216314	242550	236716	171268	350351	261815	239366	263094	293210	313381	-	-	-
WapTKC214001	(7S,8S,11S)-11,13-dihydroxy-2-oxoguaia-1(10),3,5-triene-8,12-olide	Terpenoids	Sesquiterpenoids	C15H16O5	277.11	171.08	276.1	[M+H]+	3	-	-	807480	851031	851314	1.15656e+06	972779	645126	734880	647772	793969	1.05499e+06	884792	935651	718834	1.47441e+06	1.00266e+06	1.01193e+06	869361	694233	859294	853931	871286	-	-	-
PDP041486	{[5-(6-amino-7H-purin-7-yl)-3,4-dihydroxyoxolan-2-yl]methoxy}phosphonic acid*	Nucleotides and derivatives	Nucleotides and derivatives	C10H14N5O7P	348.07	136.06	347.063	[M+H]+	3	-	-	1.15603e+06	845980	697644	918968	842676	883772	1.37013e+06	1.20847e+06	956281	1.07112e+06	735693	676661	1.49553e+06	1.29466e+06	1.00432e+06	779122	828031	1.19907e+06	797536	1.0399e+06	753146	-	-	-
pme2266	Biotin	Others	Vitamin	C10H16N2O3S	245.1	227.08	244.088	[M+H]+	1	58-85-5	C00120	1.92397e+06	2.27387e+06	1.82733e+06	2.3914e+06	1.80169e+06	1.8829e+06	2.05677e+06	1.74207e+06	1.43527e+06	1.44246e+06	1.32941e+06	1.17477e+06	1.20236e+06	1.82786e+06	1.05163e+06	1.92219e+06	1.98264e+06	2.00678e+06	1.60789e+06	1.63047e+06	1.34801e+06	ko00780,ko01100,ko01240,ko02010	C00120	-
Lmjp002931	Fusaric acid	Organic acids	Organic acids	C10H13NO2	180.1	120.08	179.095	[M+H]+	3	536-69-6	C10146	469348	507151	284292	451079	365261	292817	228062	334855	241117	317443	258976	242073	269601	252519	250972	309032	206158	205140	271012	316693	224249	-	C10146	-
Sadp006406	N-Pyruvoyl-5-methoxy-3-hydroxyanthranilate	Amino acids and derivatives	Amino acids and derivatives	C11H11NO6	254.07	121.03	253.059	[M+H]+	2	-	C11467	980367	1.07869e+06	954767	1.02805e+06	729592	759609	161016	276090	166962	4.01858e+06	3.75177e+06	2.93535e+06	1.15782e+06	1.44646e+06	1.28191e+06	2.4635e+06	2.86285e+06	3.12537e+06	1.13053e+06	1.57923e+06	1.38503e+06	-	C11467	-
Cmyp003522	3'-Hydroxy-N-methylcoclaurine	Alkaloids	Isoquinoline alkaloids	C18H21NO4	316.16	107.05	315.147	[M+H]+	3	1936-17-0	C05202	3.93554e+06	4.02019e+06	2.74591e+06	1.87647e+07	1.2649e+07	8.6044e+06	8.16655e+06	1.13781e+07	9.4864e+06	9.0575e+06	1.16903e+07	1.06569e+07	1.58994e+07	1.23842e+07	1.31648e+07	7.24095e+06	1.09269e+07	1.0339e+07	7.92046e+06	9.74513e+06	6.58041e+06	ko00950,ko01100,ko01110	C05202	-
Safp003598	N-(E-4-coumaroyl)-aspartate	Amino acids and derivatives	Amino acids and derivatives	C13H13NO6	280.08	147.04	279.074	[M+H]+	1	-	-	3.39141e+07	3.11349e+07	3.95524e+07	2.3483e+07	3.06003e+07	2.30613e+07	1.64554e+07	1.69663e+07	1.3725e+07	1.76781e+07	1.40108e+07	1.35814e+07	1.21882e+07	1.39119e+07	1.32429e+07	1.26915e+07	1.21258e+07	1.07111e+07	1.80997e+07	1.76213e+07	1.60754e+07	-	-	-
Zblp004717	3'-methoxyquercetin-3-O-L-rhamnosyl(1→2)-glucopyranoside*	Flavonoids	Flavonols	C28H32O16	625.17	317.07	624.169	[M+H]+	1	-	-	524402	444066	385010	131011	127489	84020.5	109780	69735.1	75788.3	63151.9	40202	65481	69688.6	43947	42136	81821.4	99561.4	76669.6	125862	145260	158568	-	-	-
Lmyp003387	2-Oxo-3,4-dihydro-1H-quinoline-3-carboxylic acid	Alkaloids	Quinoline alkaloids	C10H9NO3	192.07	146.06	191.058	[M+H]+	3	246867-17-4	-	224290	220223	257889	171253	184295	194101	150770	156151	125666	217596	257879	194191	135202	178418	126974	170473	238201	221194	156880	248147	213473	-	-	-
Zblp004317	3-(2-oxopropyl)-3-hydroxyindolin-2-one	Alkaloids	Plumerane	C11H11NO3	206.08	120.09	205.074	[M+H]+	2	-	-	528118	404269	449082	491925	409152	349467	400753	515029	350715	500783	537629	370417	318502	319288	250510	278364	343362	411198	293625	438677	370714	-	-	-
MW0146019	Asp-Arg-Asp	Amino acids and derivatives	Amino acids and derivatives	C14H24N6O8	405.17	107.05	404.166	[M+H]+	3	-	-	429296	516868	398819	587371	497213	501589	455701	385072	398558	978344	1.0177e+06	797570	593305	614185	618144	598850	560318	588321	496615	499992	372107	-	-	-
WaTKp22296	8-phenyloct-7-enal	Others	Aldehyde compounds	C14H18O	203.14	105.07	202.136	[M+H]+	3	-	-	3.90613e+06	3.42755e+06	3.46995e+06	5.50944e+06	4.8228e+06	4.6804e+06	5.51192e+06	6.57906e+06	5.69187e+06	3.24695e+06	3.2639e+06	3.05414e+06	3.82243e+06	4.18657e+06	4.10512e+06	4.56623e+06	4.43264e+06	4.52085e+06	2.39123e+06	3.50572e+06	2.96254e+06	-	-	-
Ysjp000315	Pipecolic acid	Alkaloids	Piperidine alkaloids	C6H11NO2	130.1	56.05	129.079	[M+H]+	3	535-75-1	-	9.72469e+06	9.65085e+06	8.86194e+06	1.29421e+07	1.30972e+07	1.20874e+07	1.1801e+07	1.10053e+07	1.03413e+07	1.67547e+07	1.33089e+07	1.39532e+07	1.47521e+07	1.40885e+07	1.42877e+07	1.24881e+07	1.51313e+07	1.28204e+07	1.08094e+07	1.2651e+07	1.31594e+07	-	-	-
MWS201411	Lys-Asn	Amino acids and derivatives	Amino acids and derivatives	C10H20N4O4	261.16	84.08	260.149	[M+H]+	3	19908-06-6	-	644029	590955	837510	358728	487362	414963	326926	323636	341384	425853	370592	401137	416856	469147	320950	291305	281874	259502	512867	504072	395081	-	-	-
PDP002602	6-Hydroxykaempferol 3-glucoside*	Flavonoids	Flavones	C21H20O12	465.1	303.05	464.096	[M+H]+	3	-	-	582882	583090	982870	213636	288612	482787	109226	87588.1	199203	191173	197253	290010	130826	121963	139830	107029	111664	96872.4	362770	129417	223320	-	-	-
PDP004571	Flavanone 7-O-glucoside	Flavonoids	Flavanones	C21H22O8	403.14	241.09	402.132	[M+H]+	2	138166-64-0	-	383129	486136	619346	96355	133378	210064	242531	125710	183362	61322.2	57811	86794.3	77768.8	125789	107725	118494	145727	161110	139558	104202	129672	-	-	-
MWSmce040	Isovanillin*	Others	Aldehyde compounds	C8H8O3	153.05	65.04	152.047	[M+H]+	1	621-59-0	-	7.1622e+06	8.01829e+06	8.30387e+06	1.58006e+06	1.26465e+06	1.6574e+06	1.31147e+06	1.05764e+06	1.37697e+06	1.13725e+06	1.66608e+06	1.36612e+06	1.07977e+06	1.44565e+06	1.08741e+06	932102	1.2541e+06	1.0572e+06	3.02913e+06	2.32356e+06	3.13963e+06	-	-	-
Zmdp000292	Arginine methyl ester*	Amino acids and derivatives	Amino acids and derivatives	C7H16N4O2	189.14	70.07	188.127	[M+H]+	1	-	-	1.7712e+07	1.84134e+07	1.76084e+07	2.60173e+07	2.50424e+07	2.15042e+07	2.30085e+07	2.27139e+07	2.00314e+07	1.71851e+07	1.96092e+07	1.92441e+07	1.94889e+07	2.3876e+07	2.17985e+07	1.7805e+07	1.71978e+07	1.5788e+07	1.75327e+07	1.97639e+07	1.95649e+07	-	-	-
Wbtp004961	1,2,4,5-tetrahydroxy-7-(hydroxymethyl)anthracene-9,10-dione	Flavonoids	Other Flavonoids	C15H10O7	303.05	229.05	302.043	[M+H]+	3	-	-	152051	147303	194190	101990	86625.7	219757	87673.1	141585	159473	82703.5	99148.6	138880	160163	116920	90610.4	151277	164330	80725.9	129399	181105	137298	-	-	-
Zmzp000616	4-Aminophenol	Alkaloids	Alkaloids	C6H7NO	110.06	93.06	109.053	[M+H]+	3	123-30-8	C02372	8.08577e+06	7.90374e+06	5.73977e+06	5.24211e+06	5.19412e+06	3.51347e+06	4.92697e+06	4.71418e+06	4.04636e+06	2.11187e+06	2.24276e+06	2.10904e+06	4.17253e+06	4.9333e+06	4.95616e+06	3.07732e+06	2.79187e+06	2.4404e+06	3.54844e+06	3.8124e+06	3.71267e+06	-	C02372	-
PDP135748	methyl 3-(3,4-dihydroxyphenyl)-2-{[3,4,5-trihydroxy-6-(hydroxymethyl)oxan-2-yl]oxy}propanoate	Others	Others	C16H22O10	375.13	213.09	374.121	[M+H]+	3	-	-	152973	229967	536476	232117	153266	166315	95254.9	117433	154656	364862	324357	700323	162060	103230	150001	291946	263465	279064	257020	87002.2	233277	-	-	-
MWS201476	Ala-His	Amino acids and derivatives	Amino acids and derivatives	C9H14N4O3	227.11	110.07	226.107	[M+H]+	3	3253-17-6	-	133703	224722	105321	129913	118136	104967	82448.7	109687	108506	59730.7	103362	87720.1	77559.3	142044	68108.1	84749.1	120012	130612	121842	165773	115054	-	-	-
Zmdp004112	Genistein-7-O-(6''-malonyl)glucoside	Flavonoids	Isoflavones	C24H22O13	519.11	271.06	518.106	[M+H]+	3	-	-	154796	97957.7	152065	55166.4	91932.9	53017.2	89055.3	93819	70954.9	103046	61649.2	73478	18816.4	42699.1	23128.2	66304	75839.9	41826.3	85829.2	127116	126992	-	-	-
MWS201443	Ser-Lys	Amino acids and derivatives	Amino acids and derivatives	C9H19N3O4	234.15	84.08	233.138	[M+H]+	3	22677-61-8	-	397102	433012	568057	472705	289759	464319	361046	386240	393753	401744	450522	441207	328548	332797	322050	235959	364581	314844	345341	425475	372515	-	-	-
pme3011	4-Aminobutanoate	Organic acids	Organic acids	C4H9NO2	104.07	69.03	103.063	[M+H]+	3	56-12-2	C00334	601274	516471	535474	421131	449757	420294	515914	484740	624232	633842	825306	699404	513444	540417	497284	417769	529411	351643	537040	462417	529545	ko00250,ko00330,ko00410,ko00650,ko00760,ko01100	C00334	-
MWStz087	3-Chloro-4-hydroxypiperidin-2-one	Alkaloids	Piperidine alkaloids	C5H8ClNO2	114.06	70.03	149.024	[M-Cl]+	3	174204-83-2	-	331741	293663	240955	176434	207512	199592	174604	217694	268821	126175	121143	125518	194351	277294	194448	117557	172915	288362	109080	142336	135668	-	-	-
Wdtp003308	Parishin C	Phenolic acids	Phenolic acids	C32H40O19	729.22	107.05	728.216	[M+H]+	3	174972-80-6	C17466	104358	103420	193317	39784.4	111957	103361	58393.3	71352.6	72320.1	227647	151431	144833	108601	81243.4	51930.4	123639	183292	191499	106159	117003	123477	-	C17466	-
NK10253223	3-Methoxyanthranilate	Phenolic acids	Phenolic acids	C8H9NO3	168.06	94.06	167.058	[M+H]+	3	3177-80-8	C05831	356030	150321	312003	188116	238722	325985	198315	189111	253922	158881	147187	259191	211837	184449	227312	207740	156049	190897	183200	230935	225397	ko00380	C05831	MetMap157
Lahp003757	3,4,5-trimethoxyphenol-1-O-β-D-(6'-O-galloyl)glucopyranoside*	Phenolic acids	Phenolic acids	C22H26O13	499.14	153.02	498.137	[M+H]+	3	-	-	73808.1	48646	25178.6	125545	51528.3	74493.1	48943.5	56349.1	64093.4	124886	110053	145488	64141.1	49286.7	72892.3	81036.9	50758.9	81757.7	64850.6	80209.4	64716.6	-	-	-
MWSHC20102	3-Hydroxy-1-(4-Hydroxy-3-Methoxyphenyl)Propan-1-One	Others	Ketone compounds	C10H12O4	197.08	151.04	196.074	[M+H]+	3	2196-18-1	-	548870	504988	733446	277075	204992	236082	133926	141733	183655	303378	101099	175393	184610	165194	199579	154291	221729	141101	240749	203179	167020	-	-	-
MWS201436	Lys-Thr	Amino acids and derivatives	Amino acids and derivatives	C10H21N3O4	248.16	84.08	247.153	[M+H]+	3	97791-84-9	-	471659	547687	613120	459932	339687	503145	321912	399512	376646	481203	497393	509636	450854	557655	535164	389361	364469	381956	429536	447986	482080	-	-	-
pme2828	4-Nitrophenol	Others	Others	C6H5NO3	140.03	98.96	139.027	[M+H]+	3	100-02-7	C00870	3.4445e+07	3.64027e+07	3.52126e+07	3.51335e+07	3.7107e+07	3.57894e+07	4.03878e+07	3.70549e+07	4.1697e+07	3.02913e+07	3.22568e+07	3.07534e+07	3.30634e+07	3.22474e+07	3.26382e+07	3.58183e+07	3.42663e+07	3.36468e+07	3.63668e+07	3.60434e+07	3.55736e+07	-	C00870	MetMap163
PDP176849	Tropolone	Others	Ketone compounds	C7H6O2	123.04	51.02	122.037	[M+H]+	1	533-75-5	-	384317	229230	288284	341530	388275	473213	332550	489828	407789	694094	557253	467468	292596	479194	292584	428494	532347	758461	394126	739948	420452	-	-	-
MW0144671	Ala-Met-Ala	Amino acids and derivatives	Amino acids and derivatives	C11H21N3O4S1	292.13	137.06	291.125	[M+H]+	3	-	-	364906	427748	317339	302989	246780	225211	183871	231497	182295	146999	112900	117304	143620	143998	205391	130412	114113	215218	271990	182968	177844	-	-	-
Lmlp001436	3,4-Dihydroxyphenylpropanoate	Phenolic acids	Phenolic acids	C9H10O4	183.07	165.06	182.058	[M+H]+	3	1078-61-1	C10447	365407	356931	535459	450682	454182	442544	444650	214938	285734	359575	97323.9	224419	417287	143954	258105	304930	267936	223424	123855	247724	261272	ko00350,ko01100	C10447	MetMap166,MetMap168,MetMap170
MWSmce572	Cinnamamide	Alkaloids	Alkaloids	C9H9NO	148.08	103.06	147.068	[M+H]+	3	22031-64-7	-	59837.4	90105.4	113892	56987.4	51416.4	40511.3	31493.8	41515.3	48806.6	82622	68941.8	57127.4	47288.5	68872.7	29279.3	70861.5	78688.1	35761.2	30079.6	43835.4	41315.6	-	-	-
pmp001259	5,8,11,14-Pentadecanoamide	Lipids	Free fatty acids	C28H47NO8	526.34	508.33	525.33	[M+H]+	3	-	-	639968	611332	387918	390549	758473	477179	324934	643131	722179	296175	229057	209740	321172	340017	371176	458359	314532	520262	187310	183346	121214	-	-	-
Zjjp092609	Dendronobilin I	Terpenoids	Sesquiterpenoids	C18H30O3	295.23	151.11	294.219	[M+H]+	3	-	-	247566	376579	192398	398624	339075	404138	585418	684773	631630	717245	585806	560861	742101	793922	783362	399647	382946	317355	494057	519166	506101	-	-	-
pmb1650	Octadeca-11E,13E,15Z-trienoic acid	Lipids	Free fatty acids	C18H30O2	279.23	149.13	278.225	[M+H]+	3	25575-00-2	-	1.57823e+07	9.42915e+06	5.78989e+06	7.90364e+06	1.13795e+07	1.0236e+07	8.30945e+06	8.97191e+06	7.51777e+06	6.80936e+06	7.33065e+06	8.88166e+06	1.14502e+07	8.78258e+06	8.82269e+06	1.05584e+07	9.20535e+06	9.96766e+06	9.18844e+06	1.12941e+07	6.64827e+06	-	-	-
Wbwp011247	lancilactone B	Lignans and Coumarins	Lignans	C30H38O4	463.29	463.29	462.277	[M+H]+	3	218915-16-3	-	3.50994e+06	3.62591e+06	3.11729e+06	8.84249e+06	5.04062e+06	4.87466e+06	6.36485e+06	8.31347e+06	5.98799e+06	2.77795e+06	2.11216e+06	1.79879e+06	1.55072e+06	1.54502e+06	2.18409e+06	3.30707e+06	3.82572e+06	3.27991e+06	2.16014e+06	2.67804e+06	2.22187e+06	-	-	-
pmp000439	3-Hydroxyurs-5(6),12,18(19)-trien-28-oic acid (Uncargenin B)	Terpenoids	Triterpene	C30H44O3	453.34	435.33	452.329	[M+H]+	3	-	-	263436	233038	183349	176405	134334	153025	159075	287955	211536	187637	112448	95871.8	201721	138437	284509	175557	163756	158077	117718	182159	126440	-	-	-
Zmkp004743	Kushenin	Phenolic acids	Phenolic acids	C16H14O5	287.08	272.06	286.084	[M+H]+	3	-	-	69324.9	76083.1	50986.2	68016.6	60483.6	65088.7	21425.5	24960	23941.3	57145.9	41012.2	59896.3	44414	34439.4	37209.3	23753.8	28645.1	31803.8	58019.6	59818.2	69020	-	-	-
WapTKC182483	2-( 1,1,7,7a-tetramethyl-2-methylene-1a,2,4,5,6,7,7a,7b-octahydro-1H-cyclopropa[a]naphthalen-4-yl)ethan-1-ol*	Terpenoids	Sesquiterpenoids	C18H28O	261.22	121.1	260.214	[M+H]+	2	-	-	750005	518946	666003	528040	519256	496084	484549	548074	509817	628994	508321	442986	410532	602668	525019	591567	486011	589825	477328	566742	432219	-	-	-
Ymjm000143	2,3,4-Trihydroxybutyl 6-O-(E)-caffeoyl-β-D-glucopyranoside	Phenolic acids	Phenolic acids	C19H26O12	447.15	163.04	446.142	[M+H]+	3	-	-	98975.1	53459.6	81980.2	56747.9	45111.3	41221.4	29872.8	38178.8	40178.9	22338.3	29795.4	23323	32631.5	49122.7	33213.6	36065.8	23841.2	24928.1	28000.5	14969.5	27043.8	-	-	-
Lmmp004504	2'-Hydroxygenistein*	Flavonoids	Isoflavones	C15H10O6	287.06	153.02	286.048	[M+H]+	3	1156-78-1	C12134	28994.8	51059.7	63752.7	78743.1	117416	48752.4	93931.6	62235	53595.1	111800	72850.3	101995	91479.8	101853	84236	53043.2	134929	106511	79258.3	46793.3	99527	ko00943	C12134	-
Lmhp007598	LysoPC 19:2(2n isomer)	Lipids	LPC	C27H52NO7P	534.36	184.07	533.348	[M+H]+	3	-	-	732988	708709	713452	1.06994e+06	876623	847055	1.12775e+06	1.22742e+06	1.08756e+06	1.20692e+06	1.19973e+06	1.05102e+06	1.97143e+06	1.8299e+06	1.73161e+06	622706	503812	572936	818705	808227	838539	-	-	-
PDP197143	methyl (5E,8E,11E)-13-(3-pentyloxiran-2-yl)trideca-5,8,11-trienoate	Lipids	Free fatty acids	C21H34O3	335.26	81.07	334.251	[M+H]+	2	-	-	1.79743e+07	941730	907591	1.16296e+06	1.11211e+06	655743	1.01397e+06	964188	1.01927e+06	994002	711981	1.96628e+06	2.18716e+06	2.19709e+06	1.79906e+06	1.00955e+06	664654	749830	790470	804351	1.31484e+06	-	-	-
Lmhp008718	LysoPC 17:2	Lipids	LPC	C25H48NO7P	506.32	184.07	505.317	[M+H]+	1	-	-	247894	272425	260941	174052	150795	111944	267490	292788	247083	339036	330743	364666	461594	403333	395810	224356	145720	224325	227981	241160	240867	-	-	-
MWS201478	Phe-Ser	Amino acids and derivatives	Amino acids and derivatives	C12H16N2O4	253.12	120.09	252.111	[M+H]+	3	16053-39-7	-	270368	270757	297264	194666	138654	157250	183912	243543	225323	213918	216155	182632	151349	171315	181370	95511.4	135488	147182	173966	174501	165175	-	-	-
HJAP106	N6-(4-hydroxybenzyl)adenine	Nucleotides and derivatives	Nucleotides and derivatives	C12H11N5O	242.1	136.06	241.096	[M+H]+	3	80054-30-4	-	1.57731e+06	1.67916e+06	1.61902e+06	2.76007e+06	2.18241e+06	2.19141e+06	1.48442e+06	2.05812e+06	1.46275e+06	2.26658e+06	2.06602e+06	2.3879e+06	1.31774e+06	1.19819e+06	1.04371e+06	1.13539e+06	1.05741e+06	1.158e+06	2.20251e+06	2.44069e+06	2.02953e+06	-	-	-
pmb0864	LysoPE 14:0*	Lipids	LPE	C19H40NO7P	426.26	285.24	425.254	[M+H]+	3	-	-	92187.7	119823	140527	110110	85871.2	52633.3	106245	74963	89829.2	108067	125936	110058	89407.5	61125.3	79111	63098.6	58931.3	69766.9	80570.4	68563.9	36775.4	-	-	-
WapTKC157543	13-(methoxymethyl)-10,11,11-trimethyltetracyclo[8.2.1.01,5.08,12]tridec-6-en-13-ol	Terpenoids	Sesquiterpenoids	C18H28O2	277.21	93.07	276.209	[M+H]+	3	-	-	2.68116e+07	2.61405e+07	2.61651e+07	3.9963e+07	4.13032e+07	4.15429e+07	4.02006e+07	3.69202e+07	3.82143e+07	3.34438e+07	3.42103e+07	3.20249e+07	3.93527e+07	4.42012e+07	4.77674e+07	3.81989e+07	3.66877e+07	3.52637e+07	2.59127e+07	2.62577e+07	2.51081e+07	-	-	-
MW0015472	9-nitro-9E-octadecenoic acid	Lipids	Free fatty acids	C18H33NO4	328.25	293.21	327.241	[M+H]+	3	-	-	56726.8	46592.9	43897.7	80541.7	48554.3	33860.4	68269.7	77425.9	65190.7	67723.5	79858.5	39569.2	113349	127910	80561.8	64382.8	35460.3	29630.3	51613.9	75064.7	44844.5	-	-	-
Zbsp011410	Methyl acetoxy-[6]-gingerol	Phenolic acids	Phenolic acids	C20H30O5	351.22	151.08	350.209	[M+H]+	3	-	-	1.88967e+06	1.88002e+06	1.79642e+06	1.26614e+06	1.02013e+06	1.1023e+06	1.72435e+06	1.92592e+06	1.71436e+06	2.22745e+06	2.04541e+06	2.05319e+06	2.39853e+06	2.42612e+06	2.47742e+06	1.07134e+06	1.04891e+06	1.03788e+06	1.20081e+06	1.54874e+06	1.50547e+06	-	CM01724	MetMap135
MW0108235	Met-Trp	Amino acids and derivatives	Amino acids and derivatives	C16H21N3O3S	336.14	127.04	335.13	[M+H]+	3	60535-02-6	-	203979	174002	150941	321219	402960	323878	302251	267872	274845	246911	235389	260182	239511	288733	253403	225903	278680	292664	213407	229876	202743	-	-	-
pmb0824	Syringic acid-4-O-(6''-feruloyl)glucoside	Phenolic acids	Phenolic acids	C25H28O13	537.16	177.05	536.153	[M+H]+	3	-	-	56436.1	57703.7	45990	35580.6	70881.9	40863.8	26735.6	44258.9	31801.6	126117	83344.5	64765.5	35062	30525.8	21837.8	64431.9	56573.2	57664.8	40210.4	64093.5	40272.5	-	-	-
Wayp002574	N-Hydroxyhexanoyl nornicotine glucoside	Alkaloids	Pyridine alkaloids	C21H32N2O7	425.23	263.17	424.22	[M+H]+	3	-	-	450611	431103	338943	396611	325697	358463	188249	171603	238990	375541	344423	310347	254569	259139	275974	358937	368269	285719	157223	243979	268432	-	-	-
pmb0197	N7-Methylguanosine	Nucleotides and derivatives	Nucleotides and derivatives	C11H15N5O5	298.11	166.07	297.107	[M+H]+	3	20244-86-4	C20674	2.70386e+06	2.85288e+06	2.26394e+06	1.673e+06	1.39732e+06	1.4954e+06	1.51236e+06	1.45356e+06	1.41356e+06	872822	966095	807265	1.33955e+06	1.40723e+06	1.41595e+06	976741	934284	1.04694e+06	1.1879e+06	1.50184e+06	1.37977e+06	-	C20674	-
Zmhp004065	7,8-Dihydroxy-5,6,4'-trimethoxyflavone*	Flavonoids	Flavones	C18H16O7	345.1	330.07	344.09	[M+H]+	3	-	-	80652.3	78830.6	56607.5	51268.1	50204.5	56193.7	70470.1	94450.1	74362.4	169162	143800	141126	80076.7	38225.5	51160.6	24414.2	31363	25411.3	60189.9	75790.2	61448	-	-	-
Lhhp120812	Methylillicinone F	Lignans and Coumarins	Coumarins	C16H22O4	279.16	149.02	278.152	[M+H]+	3	-	-	2.00286e+07	1.54251e+07	1.18664e+07	1.65331e+07	1.56085e+07	1.26243e+07	1.20616e+07	1.27265e+07	1.19341e+07	1.41614e+07	1.22266e+07	1.25794e+07	1.11304e+07	1.49011e+07	1.1558e+07	1.27453e+07	1.28462e+07	1.87694e+07	1.25331e+07	1.38633e+07	1.33611e+07	-	-	-
MWSmce539	Dibutyl sebacate	Lipids	Free fatty acids	C18H34O4	315.25	185.12	314.246	[M+H]+	3	109-43-3	-	108349	78573.7	98595.6	45886.5	40267.1	41383.3	39810.9	44916	41664.9	38881.3	35446.3	33742.1	31568.2	36075.6	49601.3	40874.1	40796.9	38286.1	46047.1	54644.2	48398.4	-	-	-
Qmxp101615	Ent-3β-Acetoxyisopimar-15-8β-ol	Terpenoids	Ditepenoids	C22H36O3	349.27	179.14	348.266	[M+H]+	3	-	-	98330.5	91877.1	87851.3	53930.4	90643.6	57910.9	95178.5	55502.8	48887.6	46609.4	61174.6	50052.5	71373.4	70154.9	64208.7	65038	44160	52849.8	45327.7	70118.2	41050.3	-	-	-
Zmpp001726	L-Adrenaline	Alkaloids	Alkaloids	C9H13NO3	184.1	124.07	183.089	[M+H]+	3	51-43-4	C00788	8.22136e+06	7.82357e+06	8.24765e+06	8.86081e+06	8.03826e+06	8.80162e+06	5.88857e+06	5.91857e+06	6.17816e+06	4.49274e+06	4.20504e+06	4.42345e+06	4.48747e+06	4.85407e+06	4.40065e+06	5.23123e+06	4.70709e+06	5.22326e+06	4.96861e+06	5.30312e+06	4.72177e+06	ko00350,ko01100	C00788	-
MWSmce341	Butyl isobutyl phthalate*	Phenolic acids	Phenolic acids	C16H22O4	279.16	149.03	278.152	[M+H]+	1	17851-53-5	-	2.60243e+07	1.50138e+07	9.50113e+06	1.19806e+07	1.22063e+07	1.52085e+07	1.31091e+07	1.08e+07	1.43196e+07	1.49742e+07	1.11473e+07	1.40927e+07	9.26684e+06	1.24912e+07	1.14547e+07	1.44287e+07	1.22285e+07	1.53591e+07	1.72526e+07	1.16118e+07	1.20326e+07	-	CM02525	MetMap157
Zbzp000519	Retronecine	Alkaloids	Pyrrole alkaloids	C8H13NO2	156.1	110.07	155.095	[M+H]+	3	480-85-3	C06177	4.67212e+07	4.10231e+07	4.22734e+07	6.89134e+07	8.1343e+07	7.09348e+07	4.80478e+07	4.9052e+07	4.04333e+07	4.44215e+07	3.94174e+07	4.15245e+07	6.79529e+07	7.13983e+07	7.48437e+07	4.93654e+07	4.50711e+07	3.8049e+07	4.70944e+07	5.14686e+07	4.78359e+07	ko00960,ko01110	C06177	-
Zbqp000579	2-amino-3-(1H-pyrazol-1-yl)propanoic acid	Amino acids and derivatives	Amino acids and derivatives	C6H9N3O2	156.08	110.07	155.07	[M+H]+	1	2734-48-7	-	4.35193e+07	4.51897e+07	4.20518e+07	7.44517e+07	7.46873e+07	6.70618e+07	4.6594e+07	5.33912e+07	4.52311e+07	4.2228e+07	3.86941e+07	4.13874e+07	6.40372e+07	6.90135e+07	6.97917e+07	4.35311e+07	4.01782e+07	3.89771e+07	5.10163e+07	5.42927e+07	5.27642e+07	-	-	-
mws0120	sn-Glycero-3-phosphocholine	Lipids	PC	C8H20NO6P	258.11	104.11	257.103	[M+H]+	1	28319-77-9	C00670	7.63945e+06	1.46982e+07	1.46317e+07	3.12053e+07	3.23605e+07	3.61753e+07	1.16887e+07	9.60892e+06	1.15171e+07	1.1837e+07	1.13491e+07	1.15551e+07	1.68702e+07	1.84717e+07	1.73861e+07	5.03414e+06	5.19206e+06	5.19798e+06	1.5161e+07	1.47145e+07	1.44765e+07	ko00564,ko00565	C00670	-
Wagp010241	5,7,8,3',4',5'-Hexamethoxyflavone	Flavonoids	Flavones	C21H22O8	403.14	373.09	402.132	[M+H]+	3	-	-	342246	349784	332860	319061	360755	268456	253032	449514	308604	116625	120635	165317	384645	497174	402831	575737	374040	270678	156651	165996	168370	-	-	-
Lmdp004892	Kaempferol-3-O-(6''-malonyl)galactoside*	Flavonoids	Flavonols	C24H22O14	535.11	287.05	534.101	[M+H]+	1	-	-	702862	719065	842048	123615	27208.5	161812	248558	44196.1	93412.4	56280.4	77427	43622.1	60158.8	107394	109841	100188	121715	49498.1	38526.1	55637.7	89406.5	-	-	-
MWSmce356	L-Canavanine sulfate	Amino acids and derivatives	Amino acids and derivatives	C5H14N4O7S	275.07	114.02	274.058	[M+H]+	3	2219-31-0	-	327746	446832	319158	280837	385171	282898	302028	296958	296815	384727	308485	494792	450302	328376	247019	267078	356419	256368	384700	252987	229625	-	-	-
MWS2673	5,6-DHET	Lipids	Free fatty acids	C20H34O4	339.25	121.1	338.246	[M+H]+	3	213382-49-1	C14772	145848	143151	234717	168101	234571	172357	188974	225253	182561	195622	276674	162294	245302	217001	204808	153799	139366	119167	232870	207744	144639	ko00590,ko01100	C14772	-
Lhfp112926	Myricatomentogenin*	Others	Others	C20H22O5	343.15	163.08	342.147	[M+H]+	1	-	-	258685	327865	409497	306438	257576	316432	259473	239183	282727	465646	263020	244401	323196	300516	306410	250549	300361	378231	242390	322429	249563	-	-	-
MW0155160	Phe-Gln-Gly	Amino acids and derivatives	Amino acids and derivatives	C16H22N4O5	351.17	177.05	350.159	[M+H]+	3	-	-	578030	1.77325e+06	350220	242658	324639	279298	318505	495292	367229	733080	679852	871566	546414	412135	378997	489444	471534	637225	342122	337007	357167	-	-	-
mws1377	2,3'-Bipyridine	Alkaloids	Pyridine alkaloids	C10H8N2	157.08	103.05	156.069	[M+H]+	3	581-50-0	-	153438	100700	172455	87956	73786.5	72110.2	64314.9	95020.9	99740.2	49752.5	72220	64777.5	84381	69262.7	76398	45661.3	54821.4	62626.3	56757.2	92479.6	90634.5	-	-	-
Zahp006076	2-Hydroxy-2,3-dihydronaphthalene-1,4-dione	Quinones	Quinones	C10H8O3	177.05	131.05	176.047	[M+H]+	2	63534-43-0	-	487379	446609	417858	322335	320622	410229	299880	429909	297813	336082	202323	283124	216425	224567	246928	278303	176731	208307	242098	265162	352831	-	-	-
Wbtp005759	1,2,5,7,8-pentahydroxy-3-methylanthracene-9,10-dione	Quinones	Quinones	C15H10O7	303.05	303.05	302.043	[M+H]+	3	-	-	1.00452e+06	811907	822733	974187	1.07138e+06	893151	1.14269e+06	1.11407e+06	1.03002e+06	541941	728978	871402	1.19609e+06	938561	1.0135e+06	782143	731223	1.10706e+06	191561	278416	418664	-	-	-
MW0148052	Cys-Phe-Gln	Amino acids and derivatives	Amino acids and derivatives	C17H24N4O5S1	397.15	235.1	396.147	[M+H]+	3	-	-	1.43683e+06	1.79949e+06	1.4267e+06	293338	300339	286998	223934	224302	246364	455517	473964	319285	252558	207707	201779	375890	275484	328972	569067	443061	426329	-	-	-
Rlp001686	4-(2,7,7-Trimethylbicyclo[3.2.1]hept-2-en-1-yl]but-3-en-2-one	Others	Ketone compounds	C15H22O	219.18	81.07	218.167	[M+H]+	1	-	-	124687	195512	137985	214635	210794	296353	250765	325514	309928	244555	263573	186867	205624	251722	285951	288912	208708	294648	216445	229569	118556	-	-	-
mws0677	N-Acetylserotonin	Alkaloids	Plumerane	C12H14N2O2	219.11	160.08	218.106	[M+H]+	3	1210-83-9	C00978	219989	162828	120363	95726.7	66873	162774	63183.2	90854.4	96286.8	77357.3	52780.3	65170.1	70602.3	76530.6	75104.2	111202	73290.3	62883.7	100031	113040	72082.1	ko00380,ko01100,ko01110	C00978	-
MWSHY0124	Pinocembrin (Dihydrochrysin)	Flavonoids	Flavanones	C15H12O4	257.08	153.02	256.074	[M+H]+	1	480-39-7	C09827	1.77559e+06	1.7352e+06	1.70627e+06	179423	43313.6	46787.3	1.64049e+06	2.98716e+06	1.93362e+06	170026	120910	134289	132633	86842.5	314326	146412	120005	154506	764097	874956	844640	ko00941	C09827	-
Lcsp003090	Ser-Leu-Leu	Amino acids and derivatives	Amino acids and derivatives	C15H29N3O5	332.22	173.13	331.211	[M+H]+	3	10329-74-5	-	193256	226162	277468	167910	124435	185261	117548	207997	247739	264338	208915	178335	289654	231937	238994	110192	165714	211143	260617	129574	165911	-	-	-
Lmcp101903	Desrhamnosylisoacteoside	Phenolic acids	Phenolic acids	C23H26O11	479.16	163.04	478.147	[M+H]+	3	-	-	31730.1	109705	71643.3	84554.4	143819	160263	51323.4	65312.5	73900.9	23877.1	30744.6	64491.4	67583.9	65745.7	43328.7	29648.5	34999	11311.7	65900	35666.1	44691.3	-	-	-
Wmlp000056	3,5-Dimethoxy-4-hydroxybenzaldehyde	Others	Aldehyde compounds	C9H10O4	183.06	91.05	182.058	[M+H]+	2	-	-	243999	303709	339506	438259	441137	449437	270810	142546	289242	184975	345521	293498	232204	135944	218476	236844	160269	204410	257503	192734	123789	-	CM02826	MetMap164
Qatp010618	Machilin F*	Lignans and Coumarins	Lignans	C20H22O5	343.16	105.03	342.147	[M+H]+	3	-	-	697227	355990	363458	310994	314471	246598	284836	241411	427060	364624	275227	387840	327431	261078	333873	373288	327266	402112	535348	335071	316648	-	-	-
MWSmce232	Dicumarol	Lignans and Coumarins	Coumarins	C19H12O6	337.06	163.04	336.063	[M+H]+	3	66-76-2	C00796	756964	781970	865449	488278	487369	502375	610503	770107	546820	675091	678684	732959	751462	946552	907483	428592	353247	310963	575202	600756	578682	-	C00796	-
MWSmce096	Nootkatone	Terpenoids	Sesquiterpenoids	C15H22O	219.17	81.07	218.167	[M+H]+	3	4674-50-4	C17914	131436	212785	147032	325259	269339	247378	231161	249734	283641	250919	123838	210232	183817	217477	222505	162980	159174	244867	215855	156774	162001	-	C17914	-
Lmhp007840	LysoPC 19:2	Lipids	LPC	C27H52NO7P	534.36	184.07	533.348	[M+H]+	3	-	-	737822	700194	639297	887872	841149	841996	1.0359e+06	1.06568e+06	937196	1.07386e+06	1.23665e+06	1.11555e+06	1.69228e+06	1.84146e+06	1.67638e+06	569630	495407	522818	738038	748481	714510	-	-	-
WapTKC009245	1(10),15-Rosadiene-2,12-dione	Terpenoids	Ditepenoids	C20H28O2	301.22	147.08	300.209	[M+H]+	2	913059-57-1	-	204222	228553	226212	518462	477358	478732	345860	395780	496912	213263	175312	216268	51156.3	59467.9	1.00776e+06	118364	94286.4	89532.2	218233	238245	240140	-	-	-
WapTKC194113	methyl (S,2E,6E)-7-ethyl-9-((2R,3S)-3-ethyl-3-methyloxiran-2-yl)-3,4-dimethylnona-2,6-dienoate	Terpenoids	Sesquiterpenoids	C19H32O3	309.24	277.22	308.235	[M+H]+	3	-	-	80819.6	63890.9	64355.3	47929.2	31841.8	58880.8	44978.6	47032.1	60252.6	112506	122954	91651.4	84193.3	103469	83798.4	54615.3	48114.8	41433.5	59638.8	72915.5	78254.1	-	-	-
PD0866397	3-methyl-5-(1,2,5-trimethyl-3,7,8,8a-tetrahydro-2H-naphthalen-1-yl)pentanoic acid	Terpenoids	Ditepenoids	C19H30O2	291.23	79.05	290.225	[M+H]+	3	-	-	155090	165676	177978	206190	122302	206660	159572	159588	151694	158438	161850	183158	165867	183690	197159	167970	143546	110863	96607.3	117300	134830	-	-	-
Zmmp000606	2-Amino-4-hydroxy-3-methylpentanoic acid	Amino acids and derivatives	Amino acids and derivatives	C6H13NO3	148.1	84.08	147.089	[M+H]+	3	-	-	4.04388e+06	3.87204e+06	3.96546e+06	5.03016e+06	5.59494e+06	4.99838e+06	5.49826e+06	5.34822e+06	4.86673e+06	5.23761e+06	2.7763e+06	4.84532e+06	5.89861e+06	4.8032e+06	5.98296e+06	5.38829e+06	4.39541e+06	4.51003e+06	4.50287e+06	5.09427e+06	4.39641e+06	-	-	-
PDP115321	3-Pyrrolidine carboxylic acid*	Amino acids and derivatives	Amino acids and derivatives	C5H9NO2	116.07	70.07	115.063	[M+H]+	1	-	-	2.35863e+07	1.54046e+07	1.64811e+07	1.70755e+07	2.0816e+07	2.2613e+07	1.49686e+07	1.18995e+07	1.45563e+07	1.90868e+07	2.03854e+07	1.68758e+07	3.70266e+07	2.44633e+07	2.49135e+07	1.37427e+07	1.2466e+07	1.36961e+07	2.0815e+07	1.69266e+07	1.87663e+07	-	-	-
Wbwp013975	lancilactone A	Terpenoids	Terpene	C30H40O5	481.29	355.22	480.288	[M+H]+	3	218915-15-2	-	194294	203899	219666	92197	104380	102653	95636.3	98960.5	100349	85564	80711.4	76749.3	57658.8	61107.6	79394	75102.6	70269.8	74197.6	124530	151015	131607	-	-	-
pme0008	L-Citrulline	Amino acids and derivatives	Amino acids and derivatives	C6H13N3O3	176.1	113.07	175.096	[M+H]+	3	372-75-8	C00327	2.07534e+06	2.76054e+06	2.35844e+06	2.65705e+06	2.22697e+06	3.36574e+06	1.34754e+06	1.31968e+06	1.40685e+06	3.76391e+06	3.76666e+06	3.97189e+06	7.31847e+06	7.11944e+06	6.71671e+06	2.017e+06	1.9955e+06	2.43563e+06	2.64407e+06	2.90848e+06	2.59981e+06	ko00220,ko01100,ko01110,ko01230	C00327	-
Cmxp000455	Eritadenine	Nucleotides and derivatives	Nucleotides and derivatives	C9H11N5O4	254.09	136.06	253.081	[M+H]+	3	23918-98-1	-	40511.7	65635.9	110337	52385.5	54593.5	46676.4	54388.7	90281.2	47281.2	40746.7	68252.3	53729.6	56123	78501.9	57130.3	44944.9	57958.1	79862.9	89839.2	62028.9	50789.1	-	-	-
PDP119183	2-Amino-3-(4-methyl-1H-pyrazol-1-yl)propanoic acid*	Alkaloids	Alkaloids	C7H11N3O2	170.09	124.09	169.085	[M+H]+	1	736896-55-2	-	1.40859e+07	1.61142e+07	1.33823e+07	2.68788e+07	2.5373e+07	2.4406e+07	2.43753e+07	2.45031e+07	2.24424e+07	1.2451e+07	1.27046e+07	1.17297e+07	8.36972e+06	9.39641e+06	1.04696e+07	2.07646e+07	2.14499e+07	2.07119e+07	1.61781e+07	1.63799e+07	1.65135e+07	-	-	-
pmb0881	LysoPE 18:2	Lipids	LPE	C23H44NO7P	478.29	337.27	477.286	[M+H]+	1	-	-	1.4957e+07	1.30057e+07	1.35845e+07	8.45503e+06	7.29868e+06	6.49401e+06	1.14096e+07	1.17696e+07	1.22077e+07	9.38367e+06	9.13712e+06	1.22781e+07	5.90876e+06	1.19832e+07	1.39597e+07	1.34848e+07	8.08747e+06	8.69067e+06	8.96351e+06	9.72756e+06	9.65135e+06	-	-	-
pma6298	3-Hydroxypyridine	Alkaloids	Pyridine alkaloids	C5H5NO	96.04	68.05	95.0371	[M+H]+	3	109-00-2	-	128829	122773	71758.5	90609.3	81746.7	119354	108148	103433	126018	164286	99831.2	104175	61768.3	118611	76875.4	59065.2	38741.4	59483.3	80876.3	121242	57565.5	-	-	-
Lmhp008833	LysoPC 16:1(2n isomer)*	Lipids	LPC	C24H48NO7P	494.32	184.07	493.317	[M+H]+	1	-	-	1.48839e+06	1.82974e+06	1.99766e+06	1.57185e+06	1.48112e+06	1.53089e+06	2.95679e+06	3.1015e+06	2.72093e+06	3.59189e+06	3.27855e+06	3.28345e+06	3.99708e+06	4.23054e+06	4.16238e+06	2.58559e+06	1.63444e+06	2.39045e+06	2.23104e+06	2.32538e+06	2.2978e+06	-	-	-
MWS20151	Apigenin	Flavonoids	Flavones	C15H10O5	271.06	153.02	270.053	[M+H]+	3	520-36-5	C01477	203970	180255	223897	965370	698323	629272	195466	392584	230409	276258	242280	302698	381619	391648	200700	98477.9	65212.8	130987	501697	529710	511282	ko00941,ko00943,ko00944,ko01100,ko01110	C01477	-
Wdtp002884	3-(4-methoxyphenyl)propyl methyl 4-O-methyl-alpha-d-glucopyranosiduronate	Phenolic acids	Phenolic acids	C18H26O8	371.17	353.16	370.163	[M+H]+	3	-	-	290472	317785	403003	155717	284297	95381.3	191521	152269	214450	158475	125647	83545.6	195872	151582	207051	161383	173116	182921	69023.5	96079.1	82002.7	-	-	-
Zbsp010485	[6]-Gingerol acetyl*	Phenolic acids	Phenolic acids	C19H28O5	337.2	137.06	336.194	[M+H]+	3	-	-	1.70881e+06	1.96189e+06	2.09853e+06	860687	808940	931742	1.34649e+06	1.27438e+06	1.08913e+06	1.08536e+06	1.49565e+06	1.15153e+06	1.95144e+06	1.77132e+06	1.65428e+06	931049	687426	805078	1.08506e+06	1.21319e+06	1.24434e+06	-	-	-
Wcfp001236	Quinoline	Others	Others	C9H7N	130.06	103.05	129.058	[M+H]+	3	91-22-5	C06413	2.89618e+06	2.05271e+06	2.50331e+06	285582	405015	662668	310522	277711	210552	362892	320387	305622	108780	176462	204469	115094	164987	128911	479530	608515	594277	-	C06413	-
pme2596	4-Pyridoxate	Others	Vitamin	C8H9NO4	184.06	148.04	183.053	[M+H]+	3	82-82-6	C00847	84359.5	136370	81948.7	98603.8	93420.2	99623.3	86670.5	106526	107123	56739	107152	59247.2	68138.9	66566	90322.6	109452	77986.7	98991.3	65455.5	101820	49411.9	ko00750,ko01100	C00847	-
Zahp012577	Octadecadienamide	Alkaloids	Alkaloids	C18H33NO	280.26	81.07	279.256	[M+H]+	1	-	-	549893	470734	546710	266324	113426	218173	133681	615517	397986	324084	321306	309085	119989	127143	447818	509673	938921	1.14989e+06	167259	174506	128178	-	-	-
Lmjp101401	Bismurrangatin	Lignans and Coumarins	Coumarins	C30H30O9	535.2	287.05	534.189	[M+H]+	3	-	-	571974	453463	558736	78469.5	23178.1	77361.6	213017	35711.8	82348	4635.63	70024.1	43093.6	50126.4	82895.8	45893.5	124101	96176.4	28919.7	57502.7	54455.4	73071.9	-	-	-
Wagp009968	Justicidin A*	Lignans and Coumarins	Lignans	C22H18O7	395.11	365.06	394.105	[M+H]+	3	25001-57-4	C10633	41076.6	52635.9	43072.7	61360	31957.3	33406.2	24638.3	29741.5	48335.2	14150.5	31653.8	15187.3	60094.7	81353.3	41339.9	63669.6	36301.6	29550.7	23177.3	16195.4	21369.5	-	C10633	-
MW0157821	Thr-Thr-Thr	Amino acids and derivatives	Amino acids and derivatives	C12H23N3O7	322.16	137.06	321.154	[M+H]+	3	-	-	2.33768e+06	1.18409e+06	1.82793e+06	1.57518e+06	1.12875e+06	1.09535e+06	663880	1.2938e+06	823631	774301	1.20303e+06	571359	800953	673891	747892	996835	1.03247e+06	947244	678218	707403	821799	-	-	-
PDP221612	Phosphatidylethanolamine lyso 17:0	Others	Others	C22H46NO7P	468.31	327.29	467.301	[M+H]+	2	-	-	256506	318743	397264	174738	176201	235865	233689	271686	260166	192263	181932	189060	274095	204525	187942	155400	170506	210528	202412	223254	213401	-	-	-
MW0153719	Met-Val-Met	Amino acids and derivatives	Amino acids and derivatives	C15H29N3O4S2	380.17	175.11	379.16	[M+H]+	3	-	-	369256	611504	444508	182893	232423	325593	544057	407433	549218	205912	249258	216794	286768	277006	279851	279222	290949	258854	274889	261969	361888	-	-	-
Walp007738	14-Amino-15-hydroxy-11-methylpentadecanoic acid	Lipids	Sphingolipids	C16H33NO3	288.25	88.08	287.246	[M+H]+	1	-	-	312908	316501	255496	489132	358316	608911	302004	350517	292935	399381	367264	268498	325557	479177	389292	349055	1.58751e+06	289391	457741	492990	536265	-	-	-
Wmcp000015	clerodermic acid	Terpenoids	Monoterpenoids	C20H28O4	333.21	315.2	332.199	[M+H]+	2	-	-	178240	112068	110026	212480	278704	204975	291934	185693	232850	185643	239740	172113	187017	296629	420445	144022	220621	155981	192680	221069	223515	-	-	-
MW0153677	Met-Thr-His	Amino acids and derivatives	Amino acids and derivatives	C15H25N5O5S1	388.16	127.04	387.158	[M+H]+	3	-	-	181445	182877	185686	75866.7	44748.9	89817.1	46528.8	41092.8	61748.1	67179.3	32447	50036.8	100785	116923	91202	31510.5	48812.8	50111.7	48070.7	79011.4	62498.8	-	-	-
pmp001132	N-Isopentenyl-6-hydroxydendroxinium	Alkaloids	Alkaloids	C22H34NO4+	376.31	358.3	376.248	[M]+	3	-	-	336897	251166	348276	408070	354074	241169	262776	280966	160962	115385	99658.2	122143	316464	231505	531073	172350	188436	182184	22427.5	12028.1	26829.2	-	-	-
HJAP046	1-(2,4,5-Trimethoxyphenyl)-1,2-propanedione	Phenolic acids	Phenolic acids	C12H14O5	239.09	206.06	238.084	[M+H]+	3	2020-84-0	-	65026.6	59165.4	59400.6	28091.8	54537.2	23951.8	15374.4	25236.8	22645.6	22853.3	23366.9	20104.4	32991.4	36594.5	20940.9	73546.5	73053.6	69597.3	38892.3	31429.9	58322.5	-	-	-
Hmgp003781	1,3,6-Trihydroxy-2,5-Dimethoxyxanthone	Flavonoids	Other Flavonoids	C15H12O7	305.07	269.04	304.058	[M+H]+	3	345287-92-5	-	104865	121127	94460.2	68722.6	118760	65215.4	107150	67254.2	65639.2	155029	127205	109038	126714	102335	55360.9	78653.6	109758	74798.4	78554.1	129989	146453	-	-	-
MWS2091	1-Phenylethanol	Phenolic acids	Phenolic acids	C8H10O	123.08	77.04	122.073	[M+H]+	3	98-85-1	C07112	402357	358248	510299	343999	447193	376529	367916	240029	345600	129539	146438	154596	336394	201634	344119	251361	332147	349178	96559.2	99586.3	105913	-	C07112	MetMap139
Hmcp001824	Ailanindole	Alkaloids	Plumerane	C12H8N2O2	213.07	167.06	212.059	[M+H]+	3	159903-51-2	-	445738	439464	470253	165725	162495	418109	121364	82003.6	163238	626663	502459	528165	124758	310287	178606	670011	554700	652101	302963	482525	254245	-	-	-
Lmhp009590	LysoPC 17:1	Lipids	LPC	C25H50NO7P	508.34	184.07	507.332	[M+H]+	1	-	-	534986	551013	444343	275720	253770	385117	615460	569788	542048	511117	462982	506339	660837	545087	619037	253448	217295	302267	349155	338372	432792	-	-	-
Lmrj002793	Cyclo(Phe-Glu)	Amino acids and derivatives	Amino acids and derivatives	C14H16N2O4	277.12	120.08	276.111	[M+H]+	3	-	-	65928.2	30671.2	130058	92752.7	77164.3	59191.2	100288	49542.4	86990.7	28609.1	41836.1	65065.2	61255	75676.5	58677.7	36436.2	59467.4	51044.2	32564.5	63553.3	55551.7	-	-	-
MWSmce709	Isoquinoline	Alkaloids	Isoquinoline alkaloids	C9H7N	130.06	103.05	129.058	[M+H]+	3	119-65-3	C06323	2.58143e+06	2.24141e+06	2.36842e+06	466706	395210	457203	266936	183666	216304	359375	506774	335529	163205	181502	97490.4	145221	102231	203562	597897	649171	385857	-	C06323	-
MWS201401	Ala-Asn	Amino acids and derivatives	Amino acids and derivatives	C7H13N3O4	204.1	133.06	203.091	[M+H]+	3	31796-57-3	-	121800	124290	110932	62142.1	55838.1	49351.1	56063.1	65283.3	82982.3	20701.3	14684.7	29064.3	37013.8	44628.4	57649.7	51096.5	42068.3	28393.4	46162.5	39334.5	53832.1	-	-	-
pme2244	3-(1H-Indol-3-yl)propanoate	Alkaloids	Plumerane	C11H11NO2	190.09	118.07	189.079	[M+H]+	3	830-96-6	C22236	1.09071e+06	894846	809334	256999	177192	198899	103596	80407.7	94148.4	121583	120313	174479	120100	147946	92692.1	106761	38528.5	58291.5	175366	192645	251184	-	C22236	-
Wcdp007388	10,14,16-Octadecatrien-12-Ynoic Acid	Lipids	Free fatty acids	C18H26O2	275.2	133.1	274.193	[M+H]+	1	-	-	324972	274429	244771	346679	237571	327484	317298	441069	350622	309265	350775	330644	546139	433480	535409	255418	205849	237565	250892	304146	318641	-	-	-
Zmmp002167	L-Glutamyl-L-Tyrosine	Amino acids and derivatives	Amino acids and derivatives	C14H18N2O6	311.12	136.07	310.116	[M+H]+	3	-	-	381541	489652	411767	660961	696898	826595	307890	414915	339724	87883.7	107092	128742	347250	324832	358293	405708	428602	486023	280859	473696	422639	-	-	-
MWS201394	Thr-Tyr	Amino acids and derivatives	Amino acids and derivatives	C13H18N2O5	283.13	136.08	282.122	[M+H]+	3	145295-02-9	-	59637.9	56386	102335	43440.6	49287.8	42052.9	39599.8	101003	45931	47750	45908	36041.4	98402.4	68456.9	74853.3	53515.7	48376.4	45743.1	51378.1	53561.7	35452.5	-	-	-
MWS00216g	L-Phenylalaninol	Amino acids and derivatives	Amino acids and derivatives	C9H13NO	152.11	91.06	151.1	[M+H]+	3	3182-95-4	-	438086	439892	450949	392649	382272	414806	248745	231558	250294	318066	344686	327269	226682	211266	259313	314353	293026	352982	229889	206562	186137	-	-	-
Hmjp005556	3-(4-Hydroxyphenyl)-N-[2-(4-hydroxyphenyl)ethyl]-2-propenamide*	Alkaloids	Alkaloids	C17H17NO3	284.13	147.05	283.121	[M+H]+	3	-	-	105990	92710.6	80669.4	23688.6	23382.3	19975.3	20764.3	50868.1	34440.4	37294.8	51730.3	48781.7	19739.8	13836.6	18611.1	50029.7	32956.5	20161.8	39799.9	51214.1	47896.7	-	-	-
Jmsp005717	Methyl-6-Paradol	Phenolic acids	Phenolic acids	C18H28O3	293.21	137.06	292.204	[M+H]+	3	-	-	287312	297446	279493	287273	279740	230594	489447	498107	466539	238138	199920	202144	370493	323928	321321	223913	251526	245533	284309	249890	212759	-	CM01706	MetMap135
PDP239475	Phosphatidylcholine lyso 18:2	Organic acids	Organic acids	C26H50NO7P	520.34	184.07	519.332	[M+H]+	3	-	-	376810	378234	436494	277860	272973	294028	594820	563268	590693	649729	620405	575766	838560	725298	861235	627145	404158	573350	457677	407777	441649	-	-	-
Zbdp005176	Scandione	Flavonoids	Other Flavonoids	C16H12O7	317.07	153.05	316.058	[M+H]+	3	-	-	1.5881e+06	1.47447e+06	1.38733e+06	119810	121042	103477	82875.9	104149	89106.3	74666.2	49820.3	50224	64900.6	67301.7	82832.2	25729.7	28901.7	50220.6	839384	656963	742627	-	-	-
Lazn006152	Isoshonanin*	Lignans and Coumarins	Lignans	C20H22O5	343.15	105.03	342.147	[M+H]+	3	-	-	387184	396376	291557	205429	311897	420033	298246	235729	258387	427660	225253	247100	409246	224731	255389	283756	273690	308064	245121	243707	245322	-	-	-
pmp001309	6-Hydroxykaempferol-7-O-glucoside	Flavonoids	Flavonols	C21H20O12	465.1	303.05	464.096	[M+H]+	1	-	-	619105	675435	416245	423578	501015	350138	312166	228610	236120	77858.2	95427	95624.5	143568	215341	201967	155604	162554	118567	348449	247202	368799	-	-	-
Lcsp002417	Ser-Val-Leu	Amino acids and derivatives	Amino acids and derivatives	C14H27N3O5	318.2	159.11	317.195	[M+H]+	3	-	-	125852	172263	179373	166121	152889	98849.6	148648	161705	134688	148954	134740	96411	121981	165943	207212	131674	106776	106178	216042	171182	132987	-	-	-
MW0152901	Lys-Asp-Gly	Amino acids and derivatives	Amino acids and derivatives	C12H22N4O6	319.16	213.12	318.154	[M+H]+	3	-	-	2.21239e+06	2.38213e+06	2.09973e+06	2.24373e+06	2.11246e+06	2.01321e+06	2.77176e+06	2.45971e+06	2.54781e+06	3.40914e+06	3.46164e+06	3.07761e+06	1.63671e+06	1.79132e+06	1.79037e+06	2.53953e+06	2.53324e+06	2.30641e+06	2.2038e+06	2.2078e+06	2.01844e+06	-	-	-
PDP161264	3-[4-(propan-2-yl)phenyl]propanal	Terpenoids	Monoterpenoids	C12H16O	177.13	93.07	176.12	[M+H]+	2	-	-	450666	277714	205681	243351	242255	142088	438881	488723	358203	690910	511247	326548	576310	525656	549511	468176	376957	263519	315937	307231	360325	-	-	-
pme2617	L-Methionine S-oxide	Amino acids and derivatives	Amino acids and derivatives	C5H11NO3S	166.05	102.06	165.046	[M+H]+	3	3226-65-1	C02989	147719	167102	141243	138302	162449	148486	124071	154499	171040	116028	117915	118305	121694	83490.7	83974.6	129962	115166	131299	167685	159753	128571	ko00270,ko01100	C02989	-
MWS1962	cis-Citral	Terpenoids	Monoterpenoids	C10H16O	153.13	83.05	152.12	[M+H]+	3	5392-40-5	C09847	232899	303236	209458	209618	303609	201221	203298	230066	273396	275250	210917	232278	214039	186163	225664	256227	213475	148982	196128	177464	234158	ko01110	C09847	-
pme1936	Creatinine	Alkaloids	Alkaloids	C4H7N3O	114.07	86.07	113.059	[M+H]+	3	60-27-5	C00791	838727	802875	633960	683092	609831	651206	644927	671890	583769	565827	518212	579184	544041	518336	410062	607609	448305	490507	505327	576481	487805	ko00330,ko01100	C00791	-
MW0157746	Thr-Met-Phe	Amino acids and derivatives	Amino acids and derivatives	C18H27N3O5S1	420.15	107.05	397.167	[M+Na]+	3	-	-	157379	157567	155249	154655	141700	197604	126855	150145	105178	225967	146305	172851	153351	173286	121705	185752	228720	173930	134041	85983.9	119276	-	-	-
PDP029100	5-Hydroxy-2-methoxybenzoic acid	Phenolic acids	Phenolic acids	C8H8O4	169.05	123.05	168.042	[M+H]+	2	61227-25-6	-	565822	459844	239693	328671	530307	497153	269108	417188	234087	450481	352840	198383	383112	319197	451042	130964	194461	200050	392005	330561	196993	-	-	-
MW0158278	Trp-Tyr-Thr	Amino acids and derivatives	Amino acids and derivatives	C24H28N4O6	469.21	216.11	468.201	[M+H]+	3	-	-	516789	509432	358070	661739	736181	638804	1.08594e+06	824486	698138	653878	609527	400669	454838	622280	643530	739640	664741	568084	542588	627641	624440	-	-	-
Wagp005508	3-Hydroxy-Beta-Ionone 3-(6''-Malonyl)Glucoside	Others	Others	C22H32O10	457.2	209.15	456.2	[M+H]+	3	-	-	1.77878e+06	2.14621e+06	1.8662e+06	981471	1.04822e+06	963646	747559	832808	757297	974337	1.0969e+06	1.06056e+06	947384	1.04633e+06	1.04326e+06	745407	933955	1.00713e+06	1.01052e+06	1.23037e+06	1.12272e+06	-	-	-
Lmmp003817	Kaempferol-3-O-(6''-malonyl)glucoside*	Flavonoids	Flavonols	C24H22O14	535.11	287.05	534.101	[M+H]+	1	81149-02-2	-	643804	749561	614937	90706.2	49502.9	97082.5	370495	48908.4	118714	19301.4	52842	58135.3	76354.5	80983.6	104354	101423	106513	62821.2	80619.7	72400	46246.8	-	-	-
MWSmce190	4-Hydroxy-L-Isoleucine	Amino acids and derivatives	Amino acids and derivatives	C6H13NO3	148.09	74.02	147.089	[M+H]+	3	1219387-79-7	-	1.13977e+06	1.33128e+06	1.50983e+06	1.34602e+06	1.43116e+06	1.74233e+06	1.47315e+06	1.09006e+06	1.22681e+06	1.54729e+06	1.10532e+06	1.26237e+06	1.1549e+06	1.18236e+06	1.105e+06	1.11331e+06	1.39239e+06	1.47116e+06	1.07892e+06	1.42804e+06	1.34347e+06	-	-	-
pme1178	Guanosine*	Nucleotides and derivatives	Nucleotides and derivatives	C10H13N5O5	284.1	152.06	283.092	[M+H]+	1	118-00-3	C00387	7.42304e+06	6.80512e+06	5.34704e+06	6.57048e+06	5.05929e+06	6.14938e+06	4.07394e+06	6.05594e+06	4.53879e+06	4.54462e+06	4.63939e+06	4.96309e+06	6.30827e+06	5.94979e+06	6.59494e+06	4.65644e+06	4.01928e+06	4.22776e+06	4.5714e+06	4.04518e+06	4.36609e+06	ko00230,ko01100,ko01232,ko02010	C00387	-
pmb0764	5-(2-Hydroxyethyl)-4-methylthiazole	Others	Others	C6H9NOS	144.05	113.03	143.041	[M+H]+	3	137-00-8	C04294	796519	806606	615288	542456	563690	386205	610747	827894	664500	370286	331380	244478	374607	484925	437237	387647	395706	452337	584958	502656	418173	ko00730,ko01100,ko01240	C04294	-
Smnp005251	furoaloesone	Others	Aldehyde compounds	C15H12O4	257.08	239.07	256.074	[M+H]+	3	-	-	6.7633e+06	6.71756e+06	5.39319e+06	296766	366089	320102	155774	217995	170729	207008	136394	116313	70215	62850.4	300923	144328	313914	229960	1.30322e+06	1.40655e+06	1.25854e+06	-	-	-
pme0014	L-Glutamate	Amino acids and derivatives	Amino acids and derivatives	C5H9NO4	148.06	84.04	147.053	[M+H]+	1	56-86-0	C00025	7.5893e+06	6.41194e+06	6.12766e+06	4.17254e+06	9.04417e+06	8.14377e+06	7.61414e+06	4.02938e+06	7.11566e+06	7.46993e+06	7.6021e+06	7.48264e+06	8.06585e+06	4.52498e+06	8.13391e+06	7.47192e+06	8.11673e+06	8.13301e+06	6.83503e+06	8.19917e+06	7.23009e+06	ko00220,ko00250,ko00330,ko00332,ko00340,ko00430,ko00470,ko00480,ko00524,ko00630,ko00650,ko00660,ko00860,ko00910,ko00970,ko01100,ko01110,ko01200,ko01210,ko01230,ko01240,ko02010	C00025	-
MW0153526	Met-Cys-Leu	Amino acids and derivatives	Amino acids and derivatives	C14H27N3O4S2	366.15	137.06	365.144	[M+H]+	3	-	-	183910	138885	220809	110070	91985.8	185913	134626	182583	80175.4	180436	138239	113510	120634	114590	143001	186360	120062	213004	153403	150395	99958	-	-	-
Wayp001214	N-(1-Deoxy-1-fructosyl)Arginine	Amino acids and derivatives	Amino acids and derivatives	C12H24N4O7	337.18	175.12	336.164	[M+H]+	3	-	-	788312	655401	605889	491610	667647	499094	447235	431348	456585	699397	860397	747964	965638	1.02509e+06	1.05152e+06	559374	636189	448962	670682	454004	574905	-	-	-
mws0230	L-Threonine	Amino acids and derivatives	Amino acids and derivatives	C4H9NO3	120.07	74.06	119.058	[M+H]+	3	72-19-5	C00188	3.04151e+06	2.36133e+06	2.80542e+06	3.64392e+06	6.36459e+06	6.23665e+06	2.67175e+06	4.42373e+06	2.41644e+06	3.81971e+06	2.79288e+06	2.88283e+06	3.38714e+06	3.3763e+06	4.94738e+06	2.78398e+06	2.93542e+06	4.86181e+06	2.84966e+06	2.99039e+06	2.70011e+06	ko00260,ko00261,ko00290,ko00470,ko00860,ko00970,ko01100,ko01110,ko01230,ko02010	C00188	-
MWS201461	Leu-Arg	Amino acids and derivatives	Amino acids and derivatives	C12H25N5O3	288.2	175.12	287.196	[M+H]+	3	26607-15-8	-	188072	277002	96364.6	90905	104611	60376.6	168420	135083	100741	123665	190105	161784	134598	141642	172100	130905	37398.1	168006	88343.6	162927	73540.3	-	-	-
Wasyqp2936	2-prop-2-ynylcyclohexa-2,5-diene-1,4-dione	Quinones	Quinones	C9H6O2	147.04	119.05	146.037	[M+H]+	1	-	-	6.52313e+06	6.93145e+06	7.38169e+06	6.22903e+06	5.3878e+06	5.56607e+06	3.26406e+06	4.12068e+06	3.36727e+06	5.90457e+06	5.77155e+06	6.56787e+06	3.09603e+06	3.19341e+06	3.64335e+06	3.9825e+06	4.11056e+06	4.00189e+06	3.57205e+06	4.55337e+06	3.78175e+06	-	-	-
Rfp109585	cis-N-p-coumaroyltyramine	Alkaloids	Phenolamine	C17H17N1O3	284.13	147.05	283.121	[M+H]+	3	-	-	64510	95192.2	75825.6	28071.4	28134.8	20602.1	57917.8	46428.5	22534.7	53066.5	36360.7	27732.1	11605.1	18640.3	11121.1	20705.1	23415.6	16805.9	19070.5	32540.3	34736.1	-	-	-
mws0052	Baicalin*	Flavonoids	Flavones	C21H18O11	447.09	271.06	446.085	[M+H]+	3	21967-41-9	C10025	67017.9	60898.4	96647.5	454424	341346	307860	197251	427488	126106	182613	150539	146151	174111	159827	82382.9	78342.2	100739	67582.7	278711	304662	259775	-	C10025	-
PDP072613	2-amino-2-(1-methyl-1H-pyrazol-4-yl)acetic acid	Alkaloids	Alkaloids	C6H9N3O2	156.08	110.07	155.07	[M+H]+	1	195070-68-9	-	4.60446e+07	5.13071e+07	4.49492e+07	7.63638e+07	7.39163e+07	7.47633e+07	4.16832e+07	4.35874e+07	4.72836e+07	4.2916e+07	4.34248e+07	4.15674e+07	6.11569e+07	6.91182e+07	7.29625e+07	4.09177e+07	4.3934e+07	4.08379e+07	5.06397e+07	4.70974e+07	4.92632e+07	-	-	-
Qmyp101421	Melongenaterpene H	Terpenoids	Sesquiterpenoids	C21H34O8	415.23	235.17	414.225	[M+H]+	3	-	-	794676	1.00516e+06	963009	184487	181658	155447	244668	236592	177931	133143	163004	148858	52842.9	129623	112588	150329	209233	227125	347657	399757	382288	-	-	-
Lcsp003132	Ala-Ile-Leu	Amino acids and derivatives	Amino acids and derivatives	C15H29N3O4	316.22	157.13	315.216	[M+H]+	3	-	-	298907	198563	144823	302767	178078	178500	131607	237366	178725	218030	374390	118247	223653	256210	327804	210572	168535	255183	175675	123967	213275	-	-	-
HJAP005	Laricitrin-3-O-glucoside*	Flavonoids	Flavonols	C22H22O13	495.11	333.07	494.106	[M+H]+	3	39986-90-8	-	108465	175207	106853	83614.7	103802	93746.9	78686.5	66895.6	123335	307942	393640	276243	114051	157903	142984	241244	178151	164278	136802	139167	193902	-	-	-
MWS4309	Glycyl-tryptophan	Amino acids and derivatives	Amino acids and derivatives	C13H15N3O3	262.12	188.07	261.111	[M+H]+	3	2390-74-1	-	85428.4	152772	102098	81728.8	104266	125133	130177	155143	127774	99023.1	50318.3	141509	53899.7	77142.9	184298	109072	99274.1	119983	96351.1	87993.5	124255	-	-	-
MWSmce331	L-Azetidine 2-carboxylic acid	Alkaloids	Alkaloids	C4H7NO2	102.05	56.05	101.048	[M+H]+	3	2133-34-8	C08267	2.83996e+06	4.60136e+06	4.66995e+06	5.48973e+06	5.31661e+06	5.76154e+06	3.12757e+06	4.62097e+06	4.96722e+06	5.53726e+06	3.33982e+06	5.68339e+06	3.41712e+06	5.88671e+06	3.3934e+06	4.80604e+06	3.78144e+06	4.76925e+06	5.07518e+06	5.5078e+06	5.08362e+06	-	C08267	-
Wdgp004132	voacangarine	Alkaloids	Plumerane	C22H28N2O4	385.21	367.2	384.205	[M+H]+	3	-	-	319952	339890	215020	188702	276745	207040	211145	260712	117774	359669	196525	349971	159849	178281	186279	157758	86899.6	182627	232229	159203	113382	-	-	-
Zbsp003708	Isoscoparine	Flavonoids	Flavones	C22H22O11	463.12	313.07	462.116	[M+H]+	3	20013-23-4	C05990	87226.4	50566.2	39199.5	56469.8	52451.9	68345.8	73452.4	52882.6	58304	117410	63317.8	82194.2	65184.3	70066.4	93186.5	27189.9	61874.1	53843.4	97783.7	63248.3	84777	-	C05990	-
Lmqp002761	Alnusonol	Others	Others	C19H20O4	313.14	151.08	312.136	[M+H]+	3	52330-12-8	-	251260	339759	359686	301200	150739	212336	170355	224773	214558	237501	155101	100717	153660	112445	145133	145802	181885	227631	177921	115059	206638	-	-	-
Lcsp003365	cis-Zeatin riboside	Alkaloids	Alkaloids	C15H21N5O5	352.16	220.12	351.154	[M+H]+	3	15896-46-5	C16449	461622	414958	437749	364389	261224	494546	411131	338524	281288	481775	469669	438976	374357	394758	367273	306108	300591	296080	301372	406920	358485	ko00908,ko01110	C16449	-
PDP236710	6-hydroxy-2-methyl-7-[3,4,5-trihydroxy-6-(hydroxymethyl)oxan-2-yl]oxychromen-4-one	Others	Chromone	C16H18O9	355.1	193.05	354.095	[M+H]+	3	-	-	1.05702e+06	1.11041e+06	1.03746e+06	425299	346403	275781	399208	419801	448336	179082	217635	252960	154206	143377	171798	170083	310480	257327	310080	474864	386326	-	-	-
Hmmp002150	3,5-Bis(3-methoxy-4-hydroxyphenyl)-2,3-dihydro-2(1H)-pyridinone*	Alkaloids	Pyridine alkaloids	C19H19NO5	342.13	177.05	341.126	[M+H]+	3	-	-	478818	327132	416486	186841	192482	175227	141876	100538	135910	100203	89835.9	118435	100895	145995	89431	206899	156731	133668	77882.1	146229	65854.2	-	-	-
MWSHY0135	Isorhamnetin-3-O-rutinoside; Narcissoside; Narcissin*	Flavonoids	Flavonols	C28H32O16	625.18	317.08	624.169	[M+H]+	1	604-80-8	-	405472	336318	414365	181959	144084	131006	78023.9	112824	58835.5	101988	82255.9	44064.2	69353.9	55420	70174.8	22939.6	50706	96944.6	112446	160275	119455	-	-	-
PD0949836	(4R,5S,7R,11S)-11,12-Dihydroxy-1(10)-spirovetiven-2-one 11-glucoside	Others	Others	C21H34O8	415.23	235.17	414.225	[M+H]+	1	-	-	1.04876e+06	1.45162e+06	1.73173e+06	231791	203297	186010	265230	300765	221283	156296	104850	173169	99920.9	84833.1	98228.7	205713	158436	240324	482979	365534	323636	-	-	-
MWSHY0031	Apigenin-7-O-glucuronide*	Flavonoids	Flavones	C21H18O11	447.09	271.06	446.085	[M+H]+	3	29741-09-1	-	44308.2	83122.6	122770	380349	340761	465760	74256.6	175940	125981	79794.5	212388	189513	182521	159418	109489	51730.6	55635.2	110390	177880	200436	276594	-	-	-
MWStz063	2-Ethyl-2,6,6-trimethylpiperidin-4-one	Alkaloids	Piperidine alkaloids	C10H19NO	170.15	152.14	169.147	[M+H]+	3	133568-79-3	-	47910	82645.2	108379	67220.1	94757.9	143202	70622	115274	98772.9	118768	106678	88625.6	97297.3	71309.8	102924	71477.7	61943.2	91779.9	100371	90454	88195.4	-	-	-
Yalp000545	N-Methyl-L-proline*	Amino acids and derivatives	Amino acids and derivatives	C6H11NO2	130.09	84.08	129.079	[M+H]+	1	475-11-6	C22223	3.45643e+07	3.32765e+07	3.28308e+07	4.76899e+07	4.79474e+07	4.56734e+07	4.08047e+07	4.12879e+07	4.02085e+07	5.21647e+07	4.72902e+07	4.50331e+07	4.71686e+07	4.66183e+07	3.9935e+07	4.2284e+07	4.5747e+07	4.43165e+07	4.0193e+07	4.31614e+07	3.99626e+07	-	C22223	-
PD0816319	3,12-dihydroxy-alpha-muurolene	Terpenoids	Sesquiterpenoids	C15H24O2	237.19	159.12	236.178	[M+H]+	3	-	-	366801	379254	339815	463237	369650	623479	445299	434230	503171	425899	295074	507168	280741	415029	334952	538199	464046	450257	317851	345601	388772	-	-	-
pme3388	Homoarginine	Amino acids and derivatives	Amino acids and derivatives	C7H16N4O2	189.13	144.1	188.127	[M+H]+	2	156-86-5	C01924	8.79205e+06	9.02697e+06	8.19463e+06	1.00439e+07	1.10996e+07	9.45255e+06	9.40101e+06	9.45019e+06	8.68684e+06	9.1554e+06	8.21118e+06	8.01106e+06	8.22097e+06	1.0072e+07	9.40559e+06	7.61295e+06	8.83461e+06	7.33336e+06	7.98214e+06	8.99989e+06	8.48229e+06	-	C01924	-
Cmyp003257	Icariside B1	Terpenoids	Terpene	C19H30O8	387.2	225.14	386.194	[M+H]+	3	109062-00-2	-	636779	533214	620362	210417	302814	274028	251117	114055	132286	22811.1	22811.1	22811.1	225761	376627	154217	180679	158746	140043	197338	245692	139208	-	-	-
Walp010787	2-aminotetracoSane-1,5,23-triol	Lipids	Sphingolipids	C24H51NO3	402.39	340.36	401.387	[M+H]+	3	-	-	274031	294151	336261	214308	322474	170663	291953	248265	322358	585975	449440	602223	249659	142685	130770	234957	217381	254916	1.43329e+06	1.32989e+06	1.53488e+06	-	-	-
Waptp03409	6-Hydroxy-7-Methoxychromanon*	Lignans and Coumarins	Coumarins	C10H10O4	195.06	117.03	194.057	[M+H]+	1	-	-	3.5944e+06	3.42951e+06	2.72373e+06	189629	162400	175099	103755	67769.2	129835	206399	189115	126891	113884	137498	89487.6	141335	213287	181958	818510	625241	541658	-	-	-
Lmcp002302	N6-(2-Hydroxyethyl)adenosine*	Nucleotides and derivatives	Nucleotides and derivatives	C12H17N5O5	312.13	180.09	311.123	[M+H]+	1	4338-48-1	-	2.54801e+06	2.78259e+06	2.64829e+06	2.04177e+06	1.95885e+06	1.98007e+06	2.03464e+06	1.68987e+06	1.99054e+06	1.21542e+06	1.10154e+06	1.00221e+06	2.32828e+06	2.1482e+06	1.91206e+06	1.30846e+06	1.05753e+06	1.25756e+06	1.69939e+06	1.8208e+06	1.8551e+06	-	-	-
Zmzp004111	3'-O-Methyltricetin	Flavonoids	Flavones	C16H12O7	317.06	302.04	316.058	[M+H]+	3	-	C19739	1.35154e+06	1.30968e+06	1.32674e+06	281052	375867	456590	123824	97539.1	125557	135423	183597	115887	102506	169635	196436	107075	119364	101448	301840	263018	271107	-	C19739	-
Wagp011647	Epoxybergamottin	Lignans and Coumarins	Coumarins	C21H22O5	355.16	203.04	354.147	[M+H]+	3	206978-14-5	C22153	92408	60664.3	66219.8	53362.2	66767.5	83992.6	52997.9	46190.6	44466.7	47374	51916	59765.9	68713.3	60288.1	42147.8	13807.6	39994.8	25901.2	53626.2	56633.8	47816.7	ko00999	C22153	-
Lmhp005550	N,N'-Diferuloylputrescine	Alkaloids	Phenolamine	C24H28N2O6	441.2	177.05	440.195	[M+H]+	3	42369-86-8	-	42271.7	29122.6	59802.9	22786.7	45670.6	26641.7	39356.7	33680.3	49973.9	41195.3	54689.7	54780.3	49445.3	70957.7	48366.4	49002.6	41308.9	38442.7	23588.3	29377.2	32274.6	-	-	-
Wdjp007998	1-(4-Hydroxybenzyl)-4-methoxy-9,10-dihydrophenanthrene-2,7-diol	Others	Others	C22H20O4	349.14	107.05	348.136	[M+H]+	1	-	-	153322	64699.9	62869.7	93864.8	48781	145618	174546	163252	140070	163855	145427	170523	153267	159214	168128	160104	128347	148764	89132.5	80631.9	87071.1	-	-	-
PDP239474	Phosphatidylcholine lyso 16:1	Organic acids	Organic acids	C24H48NO7P	494.32	184.07	493.317	[M+H]+	2	-	-	1.8011e+06	1.8456e+06	1.93687e+06	1.75057e+06	1.3287e+06	1.39606e+06	2.85033e+06	3.25461e+06	2.6991e+06	3.92411e+06	3.91602e+06	3.31597e+06	4.53233e+06	4.08998e+06	4.08613e+06	2.66664e+06	1.74246e+06	2.2864e+06	2.1851e+06	2.16513e+06	2.2178e+06	-	-	-
MWS20627g	L-Tyrosinamide	Amino acids and derivatives	Amino acids and derivatives	C9H12N2O2	181.1	136.08	180.09	[M+H]+	3	4985-46-0	-	189569	204476	167547	202262	207546	184025	110777	105106	92722.5	67204.5	62815.5	60586.7	60673.2	76940.3	70696.8	48243.3	85656	78572.8	113602	129692	138710	-	-	-
mws4108	1-Methoxyphaseollin	Flavonoids	Isoflavones	C21H20O5	353.14	189.09	352.131	[M+H]+	3	157226-48-7	-	121868	122842	124562	38533	80483.4	71627.3	75709.6	64643.4	52289	122465	116401	109254	88413.9	97169.5	74317.2	46402.3	45665.9	37677.8	80211.4	90133.4	76801.1	-	-	-
Wcgp010223	3-(Cyclohexen-1-yl)-2-hydroxy-4a,5-dimethyl-2,3,4,5,6,7,8,8a-octahydronaphthalen-1-one	Others	Others	C18H28O2	277.22	93.07	276.209	[M+H]+	3	-	-	2.71767e+07	2.7525e+07	2.69853e+07	3.88629e+07	4.23613e+07	4.3489e+07	4.0834e+07	3.62039e+07	3.79884e+07	3.48612e+07	3.49522e+07	3.14795e+07	4.20728e+07	4.30994e+07	4.61936e+07	3.89467e+07	3.71148e+07	3.80088e+07	2.53835e+07	2.61439e+07	2.59348e+07	-	-	-
MWSmce693	Safranal	Terpenoids	Monoterpenoids	C10H14O	151.11	81.07	150.105	[M+H]+	3	116-26-7	C17062	242163	302416	282200	256323	262710	268469	347867	269304	240949	364744	419979	277064	286622	441266	301486	160145	234083	224877	223068	259505	214606	ko00999	C17062	-
Lasp013342	Ent-16beta-Methoxy-19-Kauranoic Acid	Terpenoids	Ditepenoids	C21H34O3	335.26	67.05	334.25	[M+H]+	3	38308-35-9	-	1.16676e+07	780626	511941	863689	916469	527073	846283	1.00867e+06	732161	589989	523515	974768	1.5158e+06	1.60775e+06	1.19746e+06	430802	408088	589507	446124	448669	680243	-	-	-
Lmhp009890	LysoPC 20:3	Lipids	LPC	C28H52NO7P	546.36	184.07	545.348	[M+H]+	3	1199257-41-4	-	144144	130357	129263	96030.7	114461	152587	92124.7	106349	54990.4	298217	296084	318454	297192	221337	150729	58122.4	53373	50184.2	128699	166223	133257	-	-	-
Sasp006838	(5S)-5-methyl-5-[(1S)-4-methylcyclohex-3-en-1-yl]oxolan-2-one	Others	Others	C12H18O2	212.17	81.07	194.131	[M+NH4]+	2	-	-	67541.1	59454.4	50242.4	80745.1	85406.7	71265	54637.5	59481.5	104166	33739.6	51172.5	46601.4	76540.4	71262.1	232325	68883	65547.7	88174.5	36788.3	22460	41129.8	-	-	-
Lmhp002031	L-Leucyl-L-Leucine	Amino acids and derivatives	Amino acids and derivatives	C12H24N2O3	245.19	86.1	244.179	[M+H]+	1	3303-31-9	-	3.49579e+06	3.08441e+06	2.56315e+06	962588	764588	753311	749397	971809	659105	302452	224907	294551	290301	302146	315022	762993	465635	607622	746086	1.00895e+06	936383	-	-	-
Zbcp003466	Pelargonidin-3-O-arabinoside	Flavonoids	Anthocyanidins	C20H19O9+	403.1	271.06	403.101	[M]+	3	-	-	71993.1	83933.9	124856	134130	113428	159301	90272.9	75935.8	119603	108877	82830.3	61236.3	105401	68715.5	109225	82454.9	78330.1	91182.3	79537.9	121617	142290	-	-	-
ZbWp003008	N-Ethylphenylalanine	Amino acids and derivatives	Amino acids and derivatives	C11H15NO2	194.12	120.08	193.11	[M+H]+	3	-	-	171973	171367	170094	183770	250690	242605	191851	197297	122248	251615	168608	278505	246645	202255	261537	268758	216007	186777	199723	216121	120798	-	-	-
MWSmce503	Nardosinone	Terpenoids	Sesquiterpenoids	C15H22O3	251.16	107.09	250.157	[M+H]+	3	23720-80-1	-	534866	337054	378408	340016	469897	300804	462501	509360	353174	721039	630551	481485	687206	782714	723104	315073	417615	425113	462100	375476	362392	-	-	-
Zbsp012456	3'-Methoxy-[6]-Gingerdiol 3,5-diacetate	Phenolic acids	Phenolic acids	C22H34O6	395.24	177.09	394.236	[M+H]+	3	-	-	81540.1	112418	72625.1	80667.6	67300.8	53346.7	63450.7	71700.1	54845	55294.9	60545.7	61721.5	92523.1	101366	81341.2	85958.7	77951.9	87920.9	57788.6	43742.8	55571.8	-	-	-
MWSHY0095	Tricin	Flavonoids	Flavones	C17H14O7	331.08	271.06	330.074	[M+H]+	3	520-32-1	C10193	129283	138640	129864	136490	147487	117690	89299	79105.6	65320.5	35889.8	51241.2	50023.8	7177.97	7177.97	7177.97	81471	58562.4	85027.6	58876	84561.3	85493.6	-	C10193	-
MWStz302	Microgrewiapine A	Alkaloids	Piperidine alkaloids	C17H29NO	264.23	219.17	263.225	[M+H]+	3	1420777-30-5	-	681315	523057	648330	759212	698446	571354	613856	573648	530576	502983	610360	731947	579754	574828	584596	556682	598222	482246	621617	760842	679128	-	-	-
PD0662695	methyl 8-[(1S,2R)-3-oxo-2-[(Z)-pent-2-enyl]cyclopentyl]octanoate	Lipids	Free fatty acids	C19H32O3	309.24	277.22	308.235	[M+H]+	3	-	-	74814.3	46150.9	65068	55826.3	43093.4	45724.8	48802.6	60612.6	63835.9	101241	122142	93917.1	86988.8	92066.9	104176	39169.4	51746.9	52163	69880.1	73091.8	71913.6	-	-	-
pmp000265	Sanguisorbic acid dilactone	Phenolic acids	Phenolic acids	C21H10O13	471.02	301	470.012	[M+H]+	3	-	-	1.46244e+06	2.1538e+06	2.29284e+06	67194.2	29840.2	56779.5	82416.6	191294	107795	51933.1	19015.7	25461.9	24822.9	63551.7	90023.4	54304.4	48557	57909.5	586131	563281	408458	-	-	-
pme3285	Afzelechin	Flavonoids	Flavanols	C15H14O5	275.09	139.04	274.084	[M+H]+	3	2545-00-8	C09320	41014.8	174258	58617.5	124717	163025	119232	124715	174394	121335	53456.9	178215	174575	132076	139964	137014	83153.7	79077.7	85522.1	89168	136388	105553	ko00941,ko01110	C09320	-
PDP060319	2,2-dimethyl-3-(3-methylphenyl)propan-1-ol	Others	Others	C12H18O	179.14	67.05	178.136	[M+H]+	3	-	-	231760	230426	422226	218032	314924	245041	404257	443267	466134	268115	351302	261682	286890	202436	261777	289343	185439	216172	286484	305348	331232	-	-	-
Wcsp006645	(6Z)-18α-Acetoxy-4α-hydroxydictyo-19-al	Others	Others	C22H34O5	379.24	361.24	378.241	[M+H]+	1	-	-	240041	262713	288509	204944	114778	216245	280440	170423	248074	157189	84495.8	188384	223315	230443	120618	151016	312854	101325	181174	138119	112793	-	-	-
Lcsp002329	Gly-Leu-Val	Amino acids and derivatives	Amino acids and derivatives	C13H25N3O4	288.19	143.12	287.185	[M+H]+	3	-	-	648117	610015	499096	571191	768706	586070	564494	527341	449563	835485	740015	689695	510131	447046	581842	631683	522529	665839	569045	706229	656446	-	-	-
pme0116	Carnosine	Amino acids and derivatives	Amino acids and derivatives	C9H14N4O3	227.11	156.08	226.107	[M+H]+	3	305-84-0	C00386	256728	215416	285170	295251	220401	231696	235725	212537	300611	278721	264779	234392	341305	250710	237136	253827	231494	259839	209458	295077	278010	ko00340,ko00410,ko01100	C00386	-
Lskp211267	3-Ethyl-7-hydroxyphthalide	Others	Others	C10H10O3	179.07	133.06	178.063	[M+H]+	2	-	-	153506	182886	232814	243215	179585	322879	259298	328254	269859	62419.7	75728	75468.1	62145.4	133936	91226.6	90038.1	241269	190277	151753	128200	148379	-	-	-
MWSslk071	Valpromide	Alkaloids	Alkaloids	C8H17NO	144.14	57.07	143.131	[M+H]+	3	2430-27-5	-	199269	194049	181575	161203	177946	189986	172613	215780	211700	85967.7	75068.9	76059.1	176855	180413	165452	143139	154406	178379	63168	83819.8	58935.7	-	-	-
HX1348	2-hydroxymethyl-D-ribono-γ-lactone	Others	Others	C5H8O4	133.05	69.03	132.042	[M+H]+	3	-	-	105981	114273	136308	71509.6	51243.9	75523	139181	117936	87789	35074.3	70356.8	104906	78040.2	79923	76982.2	67801.8	92975.7	52657.1	103440	52430.7	48435.3	-	-	-
Lhmp122112	5-Pregnene-3,17,20-triol-20-O-glucoside*	Steroids	Cardiac glycoside	C27H44O8	497.31	335.26	496.304	[M+H]+	3	-	-	104735	135342	114318	59397.8	51822.9	57320.8	51342.5	64395.7	36235.1	75881.4	97234.3	78099.9	60535.1	46534.2	62375.9	23894.1	18213.6	32704.8	24810.7	58423.4	67558.2	-	-	-
Zbsp004739	Chrysin-8-C-glucoside	Flavonoids	Flavones	C21H20O9	417.12	297.08	416.111	[M+H]+	3	160880-89-7	-	237213	225280	92441.2	165064	93341.8	42881.5	150769	151636	80897.6	86298.4	79480.3	45369.2	61427.6	34607.1	59008.3	105638	105353	70774.2	151733	180131	183141	-	-	-
Lmhp009384	1-Linoleoylglycerol-2,3-di-O-glucoside*	Lipids	Glycerol ester	C33H58O14	679.39	263.24	678.383	[M+H]+	1	-	-	113295	124745	139329	94130.1	77559.4	65458.6	71175.9	91613.8	68270.5	70675.5	80451.8	98731.3	79761.9	71119.5	97199.8	35295.5	30322.3	29970	67706.8	118531	74591.8	-	-	-
Wafp005168	N-Feruloylphenylalanine*	Alkaloids	Phenolamine	C19H19NO5	342.13	177.06	341.126	[M+H]+	3	-	-	358491	357343	326586	265628	226782	258441	119593	110911	197627	109558	168705	108944	152422	123256	128423	112988	195344	148264	142620	132032	97310.8	-	-	-
Lsjp211201	3S-3-hydroxy-β-damascon	Terpenoids	Monoterpenoids	C13H20O2	209.15	137.1	208.146	[M+H]+	2	-	-	250296	171911	142593	194986	180140	135363	205014	201428	214750	170844	137605	99515.2	47440	66311.3	64782.7	232274	204955	150533	111395	180386	191141	-	-	-
MWS20672	Glu-Phe-Ala	Amino acids and derivatives	Amino acids and derivatives	C17H23N3O6	366.17	120.08	365.159	[M+H]+	3	-	-	128932	144796	135760	57701.9	46717	43489.5	44518.5	47990.5	22853.3	43963.5	72419.2	70698.6	36215.4	83310.5	53942.7	73699.3	53908.1	36666	68033.4	73656.5	47401.3	-	-	-
Cmsp002787	3,4'-Dihydroxy-3',5'-dimethoxypropiophenone	Others	Ketone compounds	C11H14O5	227.09	181.05	226.084	[M+H]+	3	136196-47-9	-	532174	518467	491310	454721	358574	168090	206244	263524	287564	165981	192837	235477	208542	237790	229915	219611	245495	184617	203418	332472	229128	-	CM01686	MetMap139
MWS201405	His-Tyr	Amino acids and derivatives	Amino acids and derivatives	C15H18N4O4	319.14	110.07	318.133	[M+H]+	3	35979-00-1	-	76194.8	81595.7	61430.6	54215.9	68679.1	89869.7	58133.7	57444.5	69024	72774	27368.6	37251.9	51601.1	34461.8	46763	32301.7	46602	47959.6	70980.4	41612.9	95185.6	-	-	-
MWS1771	L-Tyrosine methyl ester	Amino acids and derivatives	Amino acids and derivatives	C10H13NO3	196.1	91.05	195.089	[M+H]+	3	1080-06-4	C03404	142999	175940	125679	132926	128749	225988	316457	185050	203088	99299.1	80808.8	80327.8	99422.9	163761	107284	101791	63740.6	72048.8	82556.3	85926.6	94816	-	C03404	-
pmb0865	LysoPC 18:3(2n isomer)	Lipids	LPC	C26H48NO7P	518.32	184.07	517.317	[M+H]+	1	-	-	1.53186e+06	1.94886e+06	1.65251e+06	2.22237e+06	1.93274e+06	1.82807e+06	1.13886e+06	1.38887e+06	1.25587e+06	1.16366e+06	1.15417e+06	1.03739e+06	1.28873e+06	1.63694e+06	1.5819e+06	1.26122e+06	989709	783504	968532	1.00163e+06	830564	-	-	-
MWSHC20196	10α-Hydroxycadin-4-en-15-al	Terpenoids	Sesquiterpenoids	C15H24O2	237.19	81.07	236.178	[M+H]+	3	398147-37-0	-	198234	138691	129332	66858.3	110744	104236	140845	180379	123489	219231	131052	178024	207174	239402	199219	146009	132360	155130	97612.2	118975	143810	-	-	-
WapTKC033767	1(10),11-Eremophiladien-8-one	Terpenoids	Sesquiterpenoids	C15H22O	219.17	81.07	218.167	[M+H]+	3	77820-40-7	-	154857	116056	165319	337472	189601	196317	443306	418372	237544	176768	188984	178504	164604	162526	571167	218330	227262	229864	241754	161298	179311	-	-	-
Zbkp008890	Indicumenone	Terpenoids	Ditepenoids	C15H24O3	253.18	133.1	252.173	[M+H]+	3	-	C17612	115541	119291	151950	164329	74473.6	296156	153438	293076	96133.2	6706.38	6706.38	6706.38	204797	133379	303221	222493	188258	134627	54980.5	50194.7	33531.9	-	C17612	-
Wafp003601	N-Feruloylmethylagmatine	Alkaloids	Phenolamine	C16H24N4O3	321.19	177.06	320.185	[M+H]+	3	-	-	1.88656e+06	1.57492e+06	1.96902e+06	439521	502163	238602	346781	409631	304024	304675	548316	508348	373295	362148	387772	529414	470274	684626	525038	591794	463432	-	-	-
mws1727	Notopterol	Lignans and Coumarins	Coumarins	C21H22O5	355.15	103.08	354.147	[M+H]+	3	88206-46-6	C17499	46390.5	47033.3	50758.6	22833.6	17015.9	9585.44	19579.4	19692.1	36598.5	10124.3	32391.8	37238.6	27570.2	46947	28662.3	10201.9	15670.5	11851.3	19765.1	17605.1	33081.4	-	C17499	-
mws0017	Spermidine	Alkaloids	Alkaloids	C7H19N3	146.17	72.08	145.158	[M+H]+	3	124-20-9	C00315	59732.9	104169	107838	133292	65224.8	96667.8	78641.1	79738.1	99762	89949.3	88605.4	83145.5	74780.4	58897	71582.6	47178.3	58498.5	86230.6	65347.4	79694.1	69637.8	ko00330,ko00410,ko00480,ko00940,ko01100,ko02010	C00315	-
Lmjp004816	Loliolide	Terpenoids	Monoterpenoids	C11H16O3	197.12	133.1	196.11	[M+H]+	3	5989-02-6	-	78552.4	115016	68877.8	101000	52782.5	138128	94403.1	142181	72608.6	86916.7	68376.2	118281	91885.3	116228	88774.9	72859.2	62678	49570	36384.8	100431	100785	-	-	-
Wafp003158	N-Feruloylhomoagmatine	Alkaloids	Phenolamine	C16H24N4O3	321.19	177.05	320.185	[M+H]+	3	-	-	1.51525e+06	1.74901e+06	1.84696e+06	384021	454194	350898	406832	274479	384695	537647	571380	550302	331899	309430	411073	475625	593375	487980	419820	517955	469797	-	-	-
pmb0786	D-Glucosamine	Others	Saccharides	C6H13NO5	180.09	163.06	179.079	[M+H]+	3	3416-24-8	C00329	149291	187776	290447	251204	260004	226888	284524	262429	152739	283135	241850	295971	225621	272230	266978	229115	331618	195727	165009	196768	304713	ko00520,ko01100,ko01250	C00329	-
pmb0819	3-Indoleacetonitrile	Alkaloids	Plumerane	C10H8N2	157.08	130.07	156.069	[M+H]+	3	771-51-7	C02938	613987	680347	750279	110029	96327.6	159532	85686.9	101247	84244.9	150006	124371	128729	75838.2	69086.4	74138.4	64884.1	74116.8	63523.1	221821	225010	173708	ko00380,ko01100	C02938	-
MWSslk039	Oridonin	Terpenoids	Ditepenoids	C20H28O6	365.2	301.18	364.189	[M+H]+	2	28957-04-2	-	117381	93738	54567.3	116213	124723	134693	114056	177602	131478	30901.8	43804.9	57445.9	123199	95497.1	83960.6	101955	78068.7	99001.4	73461.6	94318.7	103494	-	-	-
pma0110	4-O-Sinapoylquinic acid	Phenolic acids	Phenolic acids	C18H22O10	399.13	207.07	398.121	[M+H]+	3	-	-	1.04295e+06	667402	773368	875456	1.19734e+06	913655	1.25869e+06	985603	1.10856e+06	916657	885643	802282	133480	133480	133480	817106	908084	979237	917317	859311	853807	-	CM02732	MetMap153
pmp001201	5-Aminocycloheptane-1,2,3-triol	Alkaloids	Alkaloids	C7H15NO3	162.11	79.1	161.105	[M+H]+	3	-	-	190474	159281	135864	156174	186261	233068	159318	106246	168282	172854	159785	159863	153619	103054	146311	156829	139874	156816	140375	129862	170508	-	-	-
Zmjp000182	N(omega)-Methyl-L-arginine*	Amino acids and derivatives	Amino acids and derivatives	C7H16N4O2	189.13	70.07	188.127	[M+H]+	1	17035-90-4	C03884	1.72268e+07	1.75377e+07	1.79746e+07	2.08159e+07	2.11191e+07	2.29099e+07	2.04754e+07	2.00891e+07	2.00921e+07	1.84167e+07	1.87988e+07	1.84446e+07	1.97587e+07	2.13981e+07	2.31983e+07	1.59352e+07	1.6307e+07	1.71084e+07	1.69178e+07	2.01411e+07	1.58406e+07	-	C03884	-
MWSslk257	CMP	Nucleotides and derivatives	Nucleotides and derivatives	C9H14N3O8P	324.06	112.05	323.052	[M+H]+	3	63-37-6	C00055	142205	211080	172804	211306	197221	108063	179419	188248	178002	355087	374701	200246	351886	352208	209429	317471	233251	261252	263071	258450	271913	ko00240,ko01100,ko01232	C00055	-
Lmjp003231	Patuletin-3-O-glucoside*	Flavonoids	Flavonols	C22H22O13	495.11	333.07	494.106	[M+H]+	3	-	-	10254.4	10254.4	10254.4	117846	114903	107820	51271.8	148730	103242	215440	245049	211996	133232	143617	158267	87955.8	187583	65169.4	166547	123412	100108	-	-	-
pmb0645	Hesperetin-6-C-glucoside-7-O-glucoside	Flavonoids	Flavanones	C28H34O16	627.19	465.2	626.185	[M+H]+	3	-	-	107132	78633.1	37493.6	322598	188174	229467	123564	126884	107932	158251	120897	86073.9	121841	183826	232572	101309	82128.4	132673	142423	98282.3	71975.8	-	-	-
Zmsp000237	1,4-Dideoxy-1,4-imino-(2-O-β-D-glucosyl)-D-arabinitol	Alkaloids	Pyrrole alkaloids	C11H21NO8	296.13	134.08	295.127	[M+H]+	3	-	-	167812	191796	116957	117086	142317	100600	147768	162552	115460	172611	147220	162571	146754	259166	194406	164047	172263	132761	155880	167943	149372	-	-	-
Zbqp003309	Asp-Ile-Leu	Amino acids and derivatives	Amino acids and derivatives	C16H29N3O6	360.21	201.12	359.206	[M+H]+	3	-	-	439115	317338	406500	239058	222336	373573	305498	249727	243584	369685	328007	413512	240157	348386	397873	328581	351421	243702	185381	258130	276115	-	-	-
MW0155996	Pro-Ser-Tyr	Amino acids and derivatives	Amino acids and derivatives	C17H23N3O6	366.17	137.06	365.159	[M+H]+	3	-	-	584583	527145	453280	212182	222396	131251	572296	456850	429452	199063	153631	134535	131483	103178	111107	147574	123246	143524	264639	278052	247442	-	-	-
MWSslk110	Helecin	Phenolic acids	Phenolic acids	C13H16O7	285.1	123.04	284.09	[M+H]+	3	618-65-5	-	108712	171764	156143	135556	21906.1	108136	108718	41473.8	65950.4	89869.7	68546.5	24457.1	40251.8	48999.8	30445.9	104327	36027.4	60174	64474.4	74908.5	50331.6	-	CM02837	MetMap164
Lcsp002898	cis-Zeatin-O-glucoside riboside	Alkaloids	Alkaloids	C21H31N5O10	514.21	220.12	513.207	[M+H]+	3	125225-72-1	-	496337	523229	379429	459127	368514	394414	265872	269014	242669	236454	205416	171637	311622	247789	329599	414151	349971	214664	261615	303856	392007	-	-	-
Safp000942	N8-Acetylspermidine	Amino acids and derivatives	Amino acids and derivatives	C9H21N3O	188.18	72.08	187.168	[M+H]+	1	13431-24-8	C01029	404748	479207	485666	175482	138887	204244	230839	131093	292806	166785	91654.7	109755	73082.1	154155	135265	130602	159753	90640.3	226062	259564	268901	-	C01029	-
Cmsp004086	Dihydrokaempferide	Flavonoids	Flavanonols	C16H14O6	303.09	229.08	302.079	[M+H]+	3	137225-59-3	-	112385	111891	145395	50642.2	82959.7	128816	72897.7	61338.9	124691	142272	93472.3	83012.1	118778	116227	106434	105439	87261.1	109426	169666	166516	137486	-	-	-
Zbqp001884	Gly-Ala-Phe	Amino acids and derivatives	Amino acids and derivatives	C14H19N3O4	294.14	166.09	293.138	[M+H]+	3	17922-87-1	-	83207.1	86945.4	40112.1	162307	245375	92934.9	96403.2	31404.9	76129.4	39072.8	40182.3	28831.4	76270.3	65516.7	79709.5	99966.7	53443.8	25856.4	69447.6	61712.4	66060.1	-	-	-
PDP183962	5-methyl-4-{[4,5,6-trihydroxy-2-(hydroxymethyl)oxan-3-yl]oxy}chromen-2-one	Lignans and Coumarins	Coumarins	C16H18O8	339.11	107.05	338.1	[M+H]+	3	-	-	464589	620824	522253	626455	668487	1.00438e+06	860122	787357	847148	734391	730802	680593	636287	804028	697013	530788	484841	592609	666704	533723	523607	-	-	-
Wmxp009647	Momilactone A	Terpenoids	Ditepenoids	C20H26O3	315.19	315.19	314.188	[M+H]+	3	51415-07-7	C18015	325668	291726	266931	280255	237967	212441	262529	263484	185139	183863	290141	253499	168466	167612	226821	245924	314685	217820	253139	278536	143233	ko00904,ko01110	C18015	-
Zbzp003271	Saponarin	Flavonoids	Flavones	C27H30O15	595.17	433.11	594.159	[M+H]+	3	20310-89-8	C08064	105430	94338.7	158277	114437	118387	128944	15799.3	15799.3	15799.3	239884	168188	198791	215692	105168	241805	160138	120178	215653	97071.9	158745	78996.5	-	C08064	-
Wcfp003695	Oleracone B	Others	Others	C13H18O2	207.14	95.08	206.131	[M+H]+	3	-	-	201795	314867	265561	203515	125429	72278.8	199181	135841	108396	212895	172593	95903.3	100574	124471	170296	141946	128605	225029	163655	245731	147389	-	-	-
pmp000791	Moracin Y	Phenolic acids	Phenolic acids	C15H10O5	271.06	153.05	270.053	[M+H]+	3	1252581-54-6	-	348608	324771	339039	1.55881e+06	1.18256e+06	1.02184e+06	278205	583930	348373	442416	402137	560631	640480	638950	299901	152518	166932	187897	873955	825199	767493	-	-	-
Lmhp001430	Cyclo(Pro-Glu)	Amino acids and derivatives	Amino acids and derivatives	C10H14N2O4	227.1	116.07	226.095	[M+H]+	3	-	-	146162	123442	105868	115001	119155	96455.5	77508.3	40589.2	53878.8	81091.8	91651.6	94435.9	91864.3	123642	88376	79421.5	66769.3	57781.2	83613.7	69016.4	52417.5	-	-	-
Zahp006511	N-((9E,11E)-13-methylpentadeca-9,11-dien-1-yl)acetamide	Alkaloids	Alkaloids	C18H33NO	280.25	67.05	279.256	[M+H]+	3	-	-	275506	297528	274993	289047	270801	290825	222909	261612	176461	332393	279874	331943	251137	271298	249226	285032	312994	275329	216031	221701	227991	-	-	-
MW0155367	Phe-Trp-Glu	Amino acids and derivatives	Amino acids and derivatives	C25H28N4O6	481.21	215.14	480.201	[M+H]+	3	-	-	626043	832084	1.14895e+06	17700.8	23602.9	45517.6	55867.9	45657.3	50955.6	30343.5	22829.4	36255.7	30673.7	38552.4	41966.7	38588.9	27605.6	30929.8	166590	122242	146579	-	-	-
Zbqp002380	Tyr-Leu	Amino acids and derivatives	Amino acids and derivatives	C15H22N2O4	295.16	136.08	294.158	[M+H]+	3	17355-10-1	-	198000	181377	175043	259095	303195	323454	186369	195315	243472	147407	164968	80478.7	209279	168196	120539	90579.5	93141.5	134591	181696	133017	198518	-	-	-
MWS2910	5-Methyl-2'-deoxycytidine	Nucleotides and derivatives	Nucleotides and derivatives	C10H15N3O4	242.11	126.07	241.106	[M+H]+	3	838-07-3	C03592	130719	71569.3	169529	106444	127538	85383.7	101346	98429.8	124146	105296	115836	80056.3	114709	84739.9	115599	85986.9	84767.3	72225.8	96124.8	72103.2	133850	-	C03592	-
mws0847	1-Methyladenine	Nucleotides and derivatives	Nucleotides and derivatives	C6H7N5	150.08	133.05	149.07	[M+H]+	1	5142-22-3	C02216	4.03295e+06	4.71438e+06	4.14107e+06	4.54242e+06	4.29939e+06	3.89657e+06	3.26101e+06	3.27407e+06	3.07081e+06	3.14968e+06	3.59366e+06	3.44866e+06	3.33406e+06	3.56635e+06	3.67131e+06	3.01629e+06	3.03596e+06	3.0332e+06	3.08972e+06	3.26895e+06	3.09887e+06	-	C02216	-
pmb0854	LysoPC 18:3	Lipids	LPC	C26H48NO7P	518.32	184.07	517.317	[M+H]+	1	-	-	3.20135e+06	3.61573e+06	3.35929e+06	3.65686e+06	2.86213e+06	3.13389e+06	2.57459e+06	2.876e+06	2.35668e+06	2.5208e+06	2.34448e+06	2.58486e+06	1.51344e+06	3.26804e+06	3.20316e+06	2.42937e+06	1.94141e+06	2.33497e+06	2.57593e+06	2.44758e+06	2.43168e+06	-	-	-
MW0105863	Asp-Leu-Leu	Amino acids and derivatives	Amino acids and derivatives	C16H29N3O6	360.21	131.05	359.206	[M+H]+	3	-	-	131224	79417.1	62911	90855.1	37168.6	27606.9	42684.3	68376.4	78612	136678	221910	135916	31086.8	75282.1	53351.3	184996	140487	94640.9	85339.4	71822.4	89281.5	-	-	-
Lchp002619	Cyanidin-3-xyloside-malonyl-glucoside-7-glucoside	Flavonoids	Anthocyanidins	C35H41O23+	829.2	287.06	829.204	[M]+	3	-	-	64648.9	31753	24093.5	98827.7	85087.4	114044	76302.3	92099.9	65930.3	76619.7	105970	116251	55761.2	98266.2	86388.3	92269.7	68188.4	39704.9	76909.8	34153.4	45467.1	-	-	-
Sasp006115	Licoagroside F	Flavonoids	Flavones	C21H24O10	437.15	107.05	436.137	[M+H]+	3	-	-	2939.34	2939.34	2939.34	66444.8	112242	107787	14696.7	44102.7	46539.4	113716	87040.9	88277.9	105636	81385	112128	84640.1	70281.7	65889.4	26882.9	53746.6	79170	-	-	-
MWStz132	16R-Sitsirikine	Alkaloids	Plumerane	C21H26N2O3	355.2	337.2	354.194	[M+H]+	3	1245-00-7	-	505629	371774	620593	349225	405686	301785	370281	439557	332246	275883	225187	234609	359597	355737	254515	265869	254486	384640	257701	289721	251478	-	-	-
Lskp211409	Ergosta-5,24(28)-diene-3,20,26-triol (Podecdysone C)*	Steroids	Steroid	C27H44O8	497.31	335.26	496.304	[M+H]+	3	19458-46-9	C16500	141731	114975	128420	48615.5	51838.9	43170.7	47484.7	50183.5	27136	64183	116744	88493.5	59505.6	44494.7	47051.6	28949.5	19732	27639.1	38444.2	66454.7	61852.5	-	C16500	-
MWSmce089	N-p-Coumaroyltyramine*	Alkaloids	Phenolamine	C17H17NO3	284.12	147.04	283.121	[M+H]+	3	36417-86-4	-	92052.8	98163.8	52424.9	27600.1	17224.4	20123.4	27028.1	50069.2	19383.6	48485	57959.8	36569.1	8100.77	19148.1	12919.5	50280.5	34862.2	21742.5	20301.8	36360.8	26323	-	-	-
HX1284	Dehydrololiolide	Terpenoids	Monoterpenoids	C11H14O3	195.1	107.05	194.094	[M+H]+	3	19355-58-9	-	208842	175283	212138	228401	214444	194941	233718	267439	248258	277537	368341	314891	350106	410982	555928	155969	160905	100711	189230	294312	195159	-	-	-
PD0618852	(3R)-3,7-dimethyloct-6-enoic acid	Terpenoids	Monoterpenoids	C10H18O2	171.14	55.05	170.131	[M+H]+	3	18951-85-4	-	343909	343272	240747	312538	326255	375756	637954	491614	437297	435952	391702	396385	625169	481066	569360	305248	232049	239596	374469	392526	414993	-	-	-
Lmfp000418	Trehalosamine	Others	Saccharides	C12H23NO10	342.14	162.07	341.132	[M+H]+	3	-	-	117163	75752.7	131182	23278.1	53205.3	42803.7	40687.7	41817.9	56951	46149.5	35321.5	51362.5	64684.3	42766.2	55680.7	53623.1	26177.9	73877.5	58938.1	76536.8	40634.6	-	-	-
Wcfp002357	N6-Threonylcarbamoyladenosine	Nucleotides and derivatives	Nucleotides and derivatives	C15H20N6O8	413.14	162.04	412.134	[M+H]+	3	24719-82-2	-	841511	1.24162e+06	713325	510240	388151	398905	400985	399009	348355	484234	564703	437997	330487	249478	442880	436828	393033	378234	448536	369256	476087	-	-	-
MWSHY0058	Luteolin*	Flavonoids	Flavones	C15H10O6	287.06	153.02	286.048	[M+H]+	3	491-70-3	C01514	19487.2	64335.6	39200	65622.2	77432.4	67665.2	81707	84206.2	41154.7	86740	70585.1	109841	82850.5	75587.3	118756	91947.5	116146	38799.6	62732.5	69950.2	50743.5	ko00941,ko00944,ko01100,ko01110	C01514	-
Wagp006039	2-Hexylphosphoric Acid*	Others	Others	C6H15O4P	183.08	98.98	182.071	[M+H]+	1	-	-	116724	171407	147791	177629	160147	156412	125268	93619.4	100335	131708	89776	97528.3	128263	92811.7	137584	104159	108195	86479.3	90844.5	114124	100875	-	-	-
MWSslk118	2,2'-Cyclouridine	Nucleotides and derivatives	Nucleotides and derivatives	C9H10N2O5	227.07	136.04	226.059	[M+H]+	3	3736-77-4	-	91016.4	88358.5	68544.7	55958.3	39134.7	49349.2	54632.2	48345.2	11900	60257.8	55452.7	60283.4	46990.2	52324.7	61806.3	54836.5	54680.4	44845.9	68232.6	67785.3	46669	-	-	-
Zmjp004795	5,6,7-Trihydroxy-8-methoxyflavone*	Flavonoids	Flavones	C16H12O6	301.07	286.05	300.063	[M+H]+	3	-	-	448764	365952	341871	125097	35973.7	105419	41128.9	46899.7	32213.8	53975.5	56566.1	56043.2	23115.9	53824.3	36758.4	58919.1	46885.3	23452.8	139304	187837	81073.2	-	-	-
MW0108720	N-Carbamoylsarcosine	Amino acids and derivatives	Amino acids and derivatives	C4H8N2O3	133.06	87.1	132.054	[M+H]+	3	-	C01043	853933	680276	472942	985695	714776	914261	579497	672879	664825	789995	700594	484705	719576	605120	648075	1.0299e+06	720224	684485	612418	720584	643746	ko00330,ko01100	C01043	-
Hmqp002567	4-Hydroxycinnamic acid p-hydroxyphenethylamine*	Alkaloids	Phenolamine	C17H17NO3	284.13	147.04	283.121	[M+H]+	3	-	-	75024.6	63039.3	67945.6	32192.4	3258.21	36784.8	59028.9	38547.8	43024.3	56803.2	35730.2	40088.2	651.643	651.643	651.643	17226.9	38044.3	21403.7	27555.5	41543.4	42882.6	-	-	-
Lmmp004382	3-Oxo-alpha-ionol glucoside	Terpenoids	Sesquiterpenoids	C19H30O7	371.21	191.14	370.199	[M+H]+	3	-	-	155963	141294	93096.2	87375.7	112772	70874.6	5920.38	5920.38	5920.38	79965.2	133951	83101.4	91155.8	29601.9	49725.6	38522.5	92099.6	62729.5	85945.2	48780.8	58525	-	-	-
Lmhp009349	LysoPE 20:4(2n isomer)	Lipids	LPE	C25H44NO7P	502.29	361.27	501.286	[M+H]+	3	-	-	33058.9	45007.8	55513.2	54691.4	56766.5	64096.4	49702.4	68751.9	36289.7	68479.2	67752	72846.9	102965	90755.2	145119	46885.3	53809.1	40378	38312.2	27409.1	41509.3	-	-	-
MWSprf075	Raspberryketone glucoside	Phenolic acids	Phenolic acids	C16H22O7	327.14	107.05	326.137	[M+H]+	3	38963-94-9	-	899897	1.15096e+06	1.10571e+06	865626	627930	811525	892079	893551	808059	421216	486653	586748	450385	729057	744586	680900	375206	707763	625542	626704	489545	-	-	-
Zbkp000302	Cucurbitine	Alkaloids	Alkaloids	C5H10N2O2	131.08	85.08	130.074	[M+H]+	3	6807-92-7	C10140	2.35121e+06	1.90115e+06	2.42558e+06	3.05913e+06	2.78017e+06	2.55588e+06	2.14878e+06	2.19324e+06	1.93442e+06	3.32821e+06	2.72081e+06	2.4684e+06	2.62979e+06	2.87177e+06	2.62292e+06	2.69561e+06	2.23889e+06	2.79686e+06	2.55141e+06	2.0352e+06	2.58171e+06	-	C10140	-
pme2776	Deoxyinosine	Nucleotides and derivatives	Nucleotides and derivatives	C10H12N4O4	253.09	137.05	252.086	[M+H]+	3	890-38-0	C05512	147880	106627	149943	118244	140158	121184	157570	201228	150702	66096.1	72801.6	126791	66640.4	86426.2	124330	13219.2	13219.2	13219.2	103333	102857	107390	ko00230,ko01100,ko01232,ko02010	C05512	-
MW0150040	Glu-Ile-Leu	Amino acids and derivatives	Amino acids and derivatives	C17H31N3O6	374.23	215.14	373.221	[M+H]+	3	-	-	140571	260040	187189	80940.4	79010.5	156228	101394	83913.1	154027	142327	125209	146612	128008	159056	137221	84393.7	103135	111844	107108	124634	158536	-	-	-
Wbmp003302	Frambinone	Others	Ketone compounds	C10H12O2	165.09	91.05	164.084	[M+H]+	2	-	-	81328.4	81328.4	81328.4	710757	636535	591940	621042	496946	564220	2.3883e+06	2.50934e+06	2.2999e+06	667162	406642	777533	999684	732684	866280	704905	932307	1.08477e+06	-	-	-
Zmxp005470	Tricin-7-O-(6''-O-malonyl)glucoside	Flavonoids	Flavones	C26H26O15	579.13	331.08	578.127	[M+H]+	3	-	-	164923	181384	205386	55575.9	59414.5	70518.9	17029.8	19126	23884.1	13799.3	36994.6	30826.9	37869.1	40035.4	46811.8	21056.9	32020.3	26847.6	80907.7	110281	70504	-	-	-
PD0188531	5-hydroxy-6-(2-hydroxypropan-2-yl)-8a-methyl-4-methylidene-3,4a,5,6,7,8-hexahydro-2H-naphthalen-1-one	Terpenoids	Sesquiterpenoids	C15H24O3	253.18	133.1	252.173	[M+H]+	3	-	-	247680	220195	78443.9	75661.2	109985	44761.5	106832	159245	76415.6	64801.9	60002.6	68483.7	66818.9	108053	58372.1	90614.1	100780	101752	106820	56937.5	59235	-	-	-
WaTKp07929	7-isopropoxy-6-methylhepta-3,5-dienal	Others	Aldehyde compounds	C11H18O2	183.14	123.08	182.131	[M+H]+	2	-	-	714940	556940	711432	314370	298993	359300	363700	288831	330298	169803	78897.6	104371	148715	179175	192520	205920	148662	237766	218599	206005	196016	-	-	-
Lmyp005161	Carambolaflavone	Flavonoids	Flavones	C27H30O13	563.18	313.08	562.169	[M+H]+	3	-	-	596943	676825	533663	86383.4	42593.4	28442.3	260928	288701	147097	28993.4	17207.1	23166.3	21373.8	3373.29	52800.4	4486.21	23930.8	52395	99197.3	140627	121747	-	-	-
Cmlp002163	Gentioflavoside	Terpenoids	Monoterpenoids	C16H22O10	375.13	213.08	374.121	[M+H]+	3	34239-17-3	-	204600	207893	379096	473172	374074	190812	299807	391296	297559	167537	268306	353105	150194	362040	429571	238235	272742	176243	214288	225692	213792	-	-	-
pme2755	N-Acetyl-D-glucosamine	Others	Saccharides	C8H15NO6	222.1	138.05	221.09	[M+H]+	3	7512-17-6	C00140	291219	237298	204099	93081.8	120343	100487	87397	73077	105005	148316	156980	157138	82582.6	150705	61568.5	89744.1	167301	113571	98247	169847	118921	ko00520,ko01100,ko01250,ko02010	C00140	-
Wasyqp3073	p-Coumaroyl Aminogalactitol	Phenolic acids	Phenolic acids	C15H21NO8	344.13	147.04	343.127	[M+H]+	1	-	-	74735.8	143314	107982	90532.4	81830.1	76795.1	47040.7	77677.9	59538.1	101282	214789	135955	50803.8	65638.4	80617.4	139905	132878	74623.8	86888.2	104070	88312.5	-	-	-
Rfn03504	Hexyl dihydrogen phosphate*	Others	Others	C6H15O4P	183.08	98.98	182.071	[M+H]+	1	3900-04-7	-	187424	126784	137781	156401	155974	138523	115374	190279	153854	127773	86193.6	140790	133547	141349	137426	97055.2	143751	184264	79859.2	123148	71263.2	-	-	-
Zmdp002216	γ-Glu-Leu*	Amino acids and derivatives	Amino acids and derivatives	C11H20N2O5	261.14	86.1	260.137	[M+H]+	1	2566-39-4	-	2.63922e+06	2.72662e+06	2.43301e+06	381130	363823	292605	235192	367031	248739	517445	484265	418012	509408	578832	612725	169943	151466	187121	673575	589772	596387	-	-	-
Lcsp001705	Pro-Ile-Asp	Amino acids and derivatives	Amino acids and derivatives	C15H25N3O6	344.18	70.06	343.174	[M+H]+	3	-	-	104414	90673.7	79732.6	92875.3	90728.3	101525	88965.1	106486	61409.2	161127	94050.6	117148	92215.8	142294	140657	116412	89513.5	95102.6	62157.2	94904	59904.2	-	-	-
PD0337653	6-methyl-7-(3-oxobutyl)cyclohept-2-en-1-one	Terpenoids	Sesquiterpenoids	C12H18O2	195.14	81.07	194.131	[M+H]+	2	-	-	157575	130145	67117.1	126497	79895.5	137604	126125	133228	191194	283641	219340	140081	310814	337922	296465	86689	84503.1	98700	143058	162712	119256	-	-	-
mws3109	L-4-Hydroxyphenylglycine	Amino acids and derivatives	Amino acids and derivatives	C8H9NO3	168.07	123.04	167.058	[M+H]+	3	32462-30-9	C12323	117191	95187.8	94600.7	105982	96578.2	81175.1	93286.4	84503.3	82521.6	134687	107913	95296.4	105272	137645	131618	105222	96878.3	121421	118137	99023.8	69729.7	ko00261,ko01100,ko01110	C12323	-
MW0150061	Glu-Leu-Thr	Amino acids and derivatives	Amino acids and derivatives	C15H27N3O7	362.19	318.13	361.185	[M+H]+	3	-	-	182733	239666	225307	37212.6	60631.1	53806.8	104104	43747.6	66369.7	53880.3	49856.1	66629.2	42438.2	58653.5	83138.9	49460.7	71346.6	31858.5	62602.3	78945.4	50408.7	-	-	-
PD0069020	8-[3-(beta-d-glucopyranosyloxy)-2-hydroxy-3-methylbutyl]-7-methoxy-2h-1-benzopyran-2-one	Lignans and Coumarins	Coumarins	C21H28O10	441.17	397.18	440.168	[M+H]+	3	-	-	1.3736e+06	744022	1.43017e+06	7.01501e+06	5.6747e+06	5.92598e+06	2.64489e+06	5.28748e+06	2.89286e+06	3.77806e+06	3.43966e+06	4.12459e+06	5.35825e+06	4.83243e+06	3.90432e+06	2.52344e+06	2.28783e+06	2.8462e+06	5.53121e+06	5.8777e+06	5.55887e+06	-	-	-
Lmap001606	Helicidol	Phenolic acids	Phenolic acids	C13H18O7	287.11	107.05	286.105	[M+H]+	3	106982-96-1	-	155235	164637	62934.1	143169	88294.7	50960.6	65520.5	113461	86357.6	129632	90819.6	64837.3	91908	77041.3	77241.2	107221	114076	113539	113161	129779	59093.9	-	CM02856	MetMap164
Lmhp206353	Tricin-4'-O-glucoside*	Flavonoids	Flavones	C23H24O12	493.13	331.08	492.127	[M+H]+	3	-	-	95732.3	139652	89393.4	57411.9	88174.8	83063.9	54618.3	76890.2	54332.8	95578.6	98523.7	145662	7562.05	7562.05	7562.05	40103.7	38236.8	37810.2	115805	61805.6	104567	-	-	-
Zbzp007301	2-Methoxy-6-undecyl-1,4-benzoquinone	Quinones	Quinones	C18H28O3	293.21	55.05	292.204	[M+H]+	1	-	-	296970	363085	376214	525245	451940	370240	430964	473762	497336	588010	613971	581391	573169	682505	750142	256768	323935	360019	374373	361978	422391	-	-	-
Sasp000406	Kojibiose	Others	Saccharides	C12H22O11	343.12	85.03	342.116	[M+H]+	1	2140-29-6	C19632	138349	119138	84058.2	93067.6	111521	139408	113542	65255	58636.2	136364	94046.6	182336	117480	88484.8	91947.2	123347	105839	125991	92765.2	72645.7	79778.1	-	C19632	-
mws0260	L-Arginine	Amino acids and derivatives	Amino acids and derivatives	C6H14N4O2	175.12	116.07	174.112	[M+H]+	1	74-79-3	C00062	2.80417e+06	2.65142e+06	2.36219e+06	3.14303e+06	3.07109e+06	2.8631e+06	1.27221e+06	1.57359e+06	1.45789e+06	3.79955e+06	3.95567e+06	3.70931e+06	7.53608e+06	9.37335e+06	8.9987e+06	2.21717e+06	2.10001e+06	2.03271e+06	3.51144e+06	3.4823e+06	3.06147e+06	ko00220,ko00261,ko00330,ko00470,ko00970,ko01100,ko01110,ko01230,ko02010,ko04148	C00062	-
Lmmp001947	Gossypetin-3-O-glucoside*	Flavonoids	Flavonols	C21H20O13	481.1	319.05	480.09	[M+H]+	3	-	-	188444	214831	181487	263258	215400	275958	149282	107399	180285	289058	311231	126684	151516	89605.8	215876	163178	436939	332725	172993	256516	139814	-	-	-
mws0032	Myricetin	Flavonoids	Flavonols	C15H10O8	319.04	153.02	318.038	[M+H]+	3	529-44-2	C10107	157073	125618	134411	80582.4	74216.5	131626	93412.7	58182	108241	167520	109230	123350	67498.5	41759.2	88720.7	102443	99830.1	43207.1	77014	114919	104878	ko00941,ko00944,ko01110	C10107	-
Hmcp001919	Isorhamnetin-3-O-(6''-acetylglucosyl)(1→3)-glucoside	Flavonoids	Flavonols	C30H34O18	683.18	521.12	682.174	[M+H]+	3	-	-	356168	127188	148659	84159.1	61320.1	86796.8	112602	80385	123887	394890	229416	277262	195012	111744	268242	249299	244630	179034	142824	223883	231949	-	-	-
Rfmb318	D-Proline betaine	Amino acids and derivatives	Amino acids and derivatives	C7H14NO2+	144.1	84.08	144.102	[M]+	3	1195-94-4	C21514	8.71163e+06	8.68902e+06	8.85687e+06	6.62491e+06	6.9356e+06	7.07866e+06	6.86863e+06	6.73983e+06	6.63309e+06	7.02569e+06	6.73351e+06	6.56966e+06	6.58805e+06	6.14086e+06	6.55207e+06	6.10431e+06	6.44623e+06	6.21491e+06	6.32568e+06	7.2158e+06	5.96804e+06	-	C21514	-
Wdtp003761	[N-(4'-hydroxybenzyl)]pyroglutamate	Others	Others	C14H17NO4	264.12	246.11	263.116	[M+H]+	1	-	-	99547.2	76426.7	132109	70158.7	74172.7	21423.7	63152.2	98861.4	79300.1	63691.5	93693.1	53380.9	4284.74	4284.74	4284.74	45017.2	53087.4	30817.4	32183	45531.8	48101.6	-	-	-
PDP167093	13-hydroxyoctadeca-9,11,14-trienoic acid	Others	Others	C18H30O3	295.23	81.07	294.219	[M+H]+	2	-	-	4.79217e+06	5.51826e+06	4.94555e+06	3.88753e+06	3.86242e+06	4.07963e+06	5.8249e+06	6.34613e+06	5.77555e+06	8.16201e+06	8.08186e+06	7.8004e+06	9.19733e+06	9.88019e+06	9.38244e+06	4.49034e+06	4.58351e+06	4.27132e+06	5.55311e+06	5.54261e+06	4.901e+06	-	-	-
MW0155226	Phe-Ile-Glu	Amino acids and derivatives	Amino acids and derivatives	C20H29N3O6	408.21	137.06	407.206	[M+H]+	3	-	-	55648.5	112071	113286	46293.4	45845	63782.5	46024.7	30659.2	45998.5	37420.3	41250.3	48487.8	35263.9	43863.4	30138.4	22653.5	51435.1	26794.5	54174.5	51523.2	45021.3	-	-	-
HJAP158	Aromatide	Alkaloids	Alkaloids	C19H21NO4	328.15	177.06	327.147	[M+H]+	3	-	-	1969.55	1969.55	1969.55	18530.7	9847.73	21725.8	19636.3	18909.8	19723.4	40375.9	84916.8	40682.1	124560	145334	114565	20600.4	15346	11071.8	27051.6	29589.5	36473.6	-	-	-
PD0375503	4-[(1S,4aR,5R,8aR)-5-hydroxy-5,8a-dimethyl-2-methylidene-3,4,4a,6,7,8-hexahydro-1H-naphthalen-1-yl]-2-methylidenebutanal	Terpenoids	Sesquiterpenoids	C18H28O2	277.22	107.09	276.209	[M+H]+	3	-	-	8.85881e+06	7.82072e+06	8.03243e+06	6.8694e+06	6.0836e+06	6.99616e+06	1.10598e+07	1.03971e+07	1.00771e+07	1.30077e+07	1.22377e+07	1.25206e+07	1.37748e+07	1.46214e+07	1.54132e+07	7.78345e+06	7.42654e+06	6.92132e+06	7.64319e+06	8.35634e+06	7.90368e+06	-	-	-
pme3459	Cafestol	Terpenoids	Ditepenoids	C20H28O3	317.21	299.2	316.204	[M+H]+	3	469-83-0	C09066	5.27827e+06	5.21214e+06	5.9715e+06	2.90652e+06	4.37999e+06	3.08649e+06	3.5529e+06	2.45781e+06	2.57379e+06	5.09876e+06	4.96358e+06	4.08593e+06	4.44888e+06	3.14687e+06	2.99447e+06	3.03057e+06	3.41039e+06	3.4342e+06	4.77212e+06	4.87223e+06	4.50629e+06	-	C09066	-
pme0170	N-Acetyl-L-Arginine	Amino acids and derivatives	Amino acids and derivatives	C8H16N4O3	217.13	158.08	216.122	[M+H]+	3	155-84-0	-	343991	325363	506931	141909	264872	187115	214881	151073	213710	279753	347468	246230	199840	223510	249473	163846	197909	245415	234485	325299	214295	-	-	-
Zbsp010454	[6]-Shogaol	Phenolic acids	Phenolic acids	C17H24O3	277.18	163.07	276.173	[M+H]+	3	555-66-8	C10494	708200	745546	663436	1.22748e+06	1.17038e+06	1.20609e+06	1.33338e+06	1.32575e+06	1.34585e+06	1.98788e+06	1.6907e+06	1.87553e+06	2.07212e+06	2.18148e+06	1.68335e+06	1.0229e+06	806591	1.06837e+06	1.12504e+06	1.21738e+06	1.05625e+06	-	C10494	-
Hmlp003262	7-Chloro-2-Hydroxy-2H-1,4-benzoxazin-3-(4H)-one	Alkaloids	Alkaloids	C8H6ClNO3	200.01	154	199.004	[M+H]+	3	-	-	577891	444827	433055	573022	615466	918881	422571	476735	608673	580618	686265	654247	674781	554544	727533	560651	501160	514854	772325	515090	617117	-	-	-
mws4174	N-Acetyl-D-mannosamine	Others	Saccharides	C8H15NO6	222.1	138.05	221.09	[M+H]+	3	7772-94-3	C00645	165147	122839	156504	67259.9	63616.5	80159.2	42502.2	49500.3	42930.3	79197	61246.9	59192.5	58732	57773.6	33596.6	57464.3	71804.2	63810.8	71415.8	77284	68421	ko00520,ko01100,ko01250	C00645	-
Lmcp003402	Tamarixetin-3-O-glucoside (Tamarixin)	Flavonoids	Flavonols	C22H22O12	479.12	317.06	478.111	[M+H]+	3	27542-39-8	-	479627	292229	504056	227788	144181	171806	65492.1	81450.2	123573	202519	201470	198317	70985	97386.7	54962	102600	153828	182123	166225	169882	109549	-	-	-
Hmgp001902	Pectolinarigenin-7-O-glucoside	Flavonoids	Flavones	C23H24O11	477.14	315.09	476.132	[M+H]+	3	-	-	910937	851075	1.12784e+06	46170.9	101875	135247	74754.1	38287.5	10005.7	202465	72851.9	116791	51562.5	48853.9	33947.7	186972	184621	224358	234371	123290	309135	-	-	-
PD0581147	Jasminodiol	Terpenoids	Monoterpenoids	C10H16O3	185.12	121.1	184.11	[M+H]+	2	-	-	51429.6	87297	97171.5	85601.8	37975.4	48543.9	61902.6	53308.7	90012.7	80789.1	61451.4	88984.7	43494.4	68410.7	60464	40921.7	62323.5	66485.1	75460.3	63285.4	33613.8	-	-	-
Zbzp103955	Malvidin-3-O-(6''-O-acetyl)glucoside	Flavonoids	Anthocyanidins	C25H27O13+	535.14	331.08	535.145	[M]+	3	101072-66-6	-	54111.5	50836.8	15527.4	22843.5	37662.5	59041.7	46787	56424.5	26191.7	28731	34835.7	60443.1	16089.3	22826	22151.2	40110.7	29578.2	28857.4	50598	44730.7	24214.4	-	-	-
HJAP048	2,4,5-Trimethoxybenzoic acid	Phenolic acids	Phenolic acids	C10H12O5	213.07	195.07	212.069	[M+H]+	3	-	-	282802	258754	282652	442779	351738	512305	408706	373866	479993	362841	281736	472991	450186	378543	249305	374049	340109	272630	169844	399144	395264	-	CM02414	MetMap157,MetMap160
MWSHC20114	5,7,2'-Trihydroxy-8-methoxyflavone; Scutevulin*	Flavonoids	Flavones	C16H12O6	301.07	286.05	300.063	[M+H]+	3	80713-32-2	-	427819	382397	422904	80607.6	36931.9	110323	43988.7	41569	18125.1	30450.1	40399	64255.2	20069.2	49638.2	45730.7	38367.2	44486.6	30029.7	136366	167618	131607	-	-	-
Lcfp001119	Zeatin-O-glucoside	Alkaloids	Alkaloids	C16H23N5O6	382.17	220.12	381.165	[M+H]+	3	71866-93-8	-	757278	603369	546674	309063	365846	385031	196476	273311	306604	24432.6	24432.6	24432.6	208083	273606	122163	177549	171401	178975	293550	238232	380886	-	-	-
Zmmp002661	(3-hydroxybutyl)-L-leucine	Amino acids and derivatives	Amino acids and derivatives	C10H21NO3	204.16	140.14	203.152	[M+H]+	3	-	-	81263.3	76788	89682.5	125868	188649	28797.8	87696.2	193685	138819	85510	109945	131873	60497.3	61260.9	113566	34814.8	105408	92236.2	145253	123755	123338	-	-	-
PD0796930	5,6-dihydroxy-2,3-dihydro-1H-indole-2-carboxylic acid	Alkaloids	Alkaloids	C9H9NO4	196.06	150.06	195.053	[M+H]+	3	18791-20-3	-	1.08551e+06	1.05504e+06	904741	2.13093e+06	1.88239e+06	1.78596e+06	1.25428e+06	1.37896e+06	1.19595e+06	445926	439696	526532	763898	731668	826231	957453	896752	916237	875613	1.15587e+06	940951	-	-	-
Zmhp003514	6,7,8-Tetrahydroxy-5-methoxyflavone*	Flavonoids	Flavones	C16H12O6	301.07	286.05	300.063	[M+H]+	3	-	-	393878	399642	366809	90155.9	25765.8	94769.5	44048.1	39946.7	22531	51100.2	41739.1	49464.8	29059.6	51379.6	43533	54726	36246.7	30850.9	137479	131531	144353	-	-	-
MWSmce591	Curcumenol	Terpenoids	Sesquiterpenoids	C15H22O2	235.17	105.07	234.162	[M+H]+	3	19431-84-6	C16942	24563.4	37703.5	53836.1	74466.2	50685.2	55910.3	42948.6	69972.7	78186.3	60063	42011.5	25589.8	47101.5	54217.6	33272	121776	128481	50951.1	48078.3	80763.7	53142.6	-	C16942	-
Lmsp102504	Chrysophanol-8-O-β-D-galactoside*	Quinones	Anthraquinone	C21H20O9	417.12	255.06	416.111	[M+H]+	3	-	-	265842	223913	155035	99736.5	114459	75594.7	65449.3	75093.5	50634.2	22845.1	28676.6	19619.6	42149	47209.6	59556.1	50439.8	43239	67929.3	76674.1	81640.2	116330	-	-	-
Salp009048	N,N-dimethyldecanamide	Others	Others	C12H25NO	200.2	102.09	199.194	[M+H]+	2	14433-76-2	-	5711.52	5711.52	5711.52	5711.52	5711.52	5711.52	50059.2	71332.1	50680.9	46843.1	31632.7	33280.8	60629.2	45236.4	33377.4	51323.4	48106.5	32959	35527	54236.1	28557.6	-	-	-
PD0229682	2,4b,8,8-tetramethyl-3,4,4a,5,6,7,8a,9-octahydro-1H-phenanthren-2-ol*	Terpenoids	Sesquiterpenoids	C18H30O	263.24	81.07	262.23	[M+H]+	3	-	-	6.70294e+06	6.0323e+06	6.61587e+06	1.02173e+07	8.08239e+06	9.19526e+06	3.46535e+06	4.76864e+06	3.50795e+06	2.16764e+06	2.10181e+06	2.5638e+06	304713	304713	304713	1.98081e+06	1.52357e+06	1.55367e+06	4.29855e+06	4.62366e+06	3.98174e+06	-	-	-
MWSHC20110	8-Methoxyapigenin*	Flavonoids	Flavones	C16H12O6	301.07	286.05	300.063	[M+H]+	3	57096-02-3	-	328960	287704	373633	78481.6	33260.9	77393.9	48268	54382.2	23009.8	36870.9	35790.9	55145	23709.9	47555	48974.3	29672.2	31796.5	22535.9	121608	127769	111579	-	-	-
MWSprf169	Pinosylvin	Others	Stilbene	C14H12O2	213.09	107.05	212.084	[M+H]+	2	22139-77-1	C01745	57347.7	74580	85197.5	132962	84219.9	97602.1	78438.3	96492.8	101151	239845	195938	219289	142643	171655	139469	113285	134400	97225.3	82634.7	112729	86187.4	ko00945,ko01110	C01745	-
Sasp010057	Sterebin A	Terpenoids	Ditepenoids	C18H30O4	311.22	165.13	310.214	[M+H]+	3	-	-	49122.7	24065.5	88064.8	110360	25179	64276.9	35690.1	62782.6	27909.1	80108.3	57701.1	54444.7	99922.9	99460.3	70493.6	20605.4	32170	71327.6	28891.1	35991.3	45422.2	-	-	-
PDP000609	4-[2-(xylopyranosyloxy)ethyl]phenyl-xylopyranoside	Others	Others	C18H26O10	425.15	213.09	402.153	[M+Na]+	3	-	-	10394	10394	10394	93196.9	94831.8	114607	99154	69786	51969.9	206877	257969	158080	72478.2	171735	176821	122891	106268	160056	84041	91604.9	88006.3	-	-	-
pmp001270	LysoPC 16:1*	Lipids	LPC	C24H48NO7P	494.32	184.07	493.317	[M+H]+	1	76790-27-7	-	1.83131e+06	1.55801e+06	730722	1.43251e+06	1.02374e+06	1.37528e+06	1.79037e+06	1.69899e+06	1.80413e+06	2.35516e+06	2.52401e+06	2.3249e+06	2.59973e+06	2.26787e+06	2.25626e+06	4.75196e+06	863014	1.77264e+06	1.5047e+06	1.51568e+06	1.22474e+06	-	-	-
MWS201396	Hyp-Trp	Amino acids and derivatives	Amino acids and derivatives	C16H19N3O4	318.15	188.07	317.138	[M+H]+	3	-	-	163324	82894.9	125205	77815.8	178599	100518	65313.9	109150	91932.4	106794	113167	135843	79148.5	116466	106216	109727	76513.2	74400.6	54371.9	109655	109482	-	-	-
pmb0769	N-(p-Coumaroyl)serotonin Glucoside	Alkaloids	Phenolamine	C25H28N2O8	485.19	323.14	484.185	[M+H]+	3	76423-56-8	-	259281	279964	131523	113380	205288	85687.8	153057	55837.1	91858.1	167232	177118	140132	93786.1	100296	171041	310900	214147	159944	186103	224393	174243	-	-	-
Lmsp102505	Chrysophanol 8-O-beta-D-glucoside*	Quinones	Anthraquinone	C21H20O9	417.12	255.06	416.111	[M+H]+	3	13241-28-6	C10316	128900	87691.5	155767	63554.6	45810.2	54760.2	25586.9	38710.1	48529.4	69597	26857	29424.8	52350.3	150400	40166	50405.4	16717.4	41946.5	83758.9	70562.4	40992	-	C10316	-
Lmlp002765	Stilbostemin B; 3,5-Dihydroxy-4-Methylbibenzyl	Others	Stilbene	C15H16O2	229.12	201.13	228.115	[M+H]+	3	162411-67-8	-	96382	146027	65064.5	52185	50323.7	70042.4	94840.1	99506.7	80671.3	6492.43	6492.43	6492.43	49538.5	54929	45620.2	143452	112046	102990	78967.2	32462.2	70860.3	-	-	-
pme1194	Deoxycytidine	Nucleotides and derivatives	Nucleotides and derivatives	C9H13N3O4	228.1	112.05	227.091	[M+H]+	3	951-77-9	C00881	161347	114829	168766	138625	156008	122550	77969.1	85741.3	141575	115527	156315	140391	164811	165390	126110	148544	116727	123503	142983	133175	135520	ko00240,ko01100,ko01232,ko02010	C00881	-
MW0151074	His-Ser-Gln	Amino acids and derivatives	Amino acids and derivatives	C14H22N6O6	371.17	222.09	370.16	[M+H]+	3	-	-	59405.5	72887.1	47886.1	38755.2	15788.8	18989.2	31959.2	8834.61	26606.7	47777.7	65600.6	75356.7	25511.3	52221.4	26548.5	41044.5	35247.1	40698.3	27614.6	31864.9	31848.4	-	-	-
Lacp003978	GlucosylPhellatin	Flavonoids	Flavonols	C32H40O17	697.23	373.13	696.226	[M+H]+	3	-	-	73597.5	93809.5	96491	66918.9	23203.3	70841.2	40511.7	17171.3	22254.8	125925	93130.1	189666	26312.8	37187.8	24313.8	160701	101464	96068.4	52970.7	66013.4	51128.8	-	-	-
MW0109309	Pro-Asp-Lys	Amino acids and derivatives	Amino acids and derivatives	C15H26N4O6	359.19	107.05	358.185	[M+H]+	3	-	-	277841	233199	197839	828444	544703	458844	395288	392753	450538	764068	895346	554907	454385	389114	508798	1.13019e+06	1.22593e+06	709025	419012	564507	375780	-	-	-
mws0049	(+)-Gallocatechin	Flavonoids	Flavanols	C15H14O7	307.08	139.04	306.074	[M+H]+	3	970-73-0	C12127	3912.81	3912.81	3912.81	152535	96558.2	136300	59767.3	51228.7	60658.4	19564.1	33037.4	28925.5	79206.9	28216.9	66857.5	49503.7	56825.7	52522.2	41819.8	85441.6	106705	ko00941,ko01110	C12127	-
mws0103	Indole-3-carboxaldehyde	Alkaloids	Plumerane	C9H7NO	146.06	91.05	145.053	[M+H]+	3	487-89-8	C08493	91274.3	113559	90305.6	82061.4	67498.9	102602	98444.6	49660.4	79194.4	9932.08	9932.08	9932.08	67109.6	98589.2	83944.8	88277.2	95948.5	148208	171235	101677	115947	-	C08493	-
Zbzp003056	Isoorientin-7-O-glucoside	Flavonoids	Flavones	C27H30O16	611.17	449.11	610.153	[M+H]+	3	-	-	214030	120318	124391	114001	52585.9	114683	36765	123244	52139.7	98187	86735.3	126199	116623	79468.4	73295	80576.4	102048	34674.6	111465	85134.6	107923	-	-	-
pmp001245	Feruloylcholine	Alkaloids	Phenolamine	C15H22NO4+	280.15	221.08	280.154	[M]+	3	85927-25-9	-	696876	196459	483862	412663	453882	408860	481277	480117	466333	551698	449069	498068	475304	411046	344109	394624	445711	380343	432254	361424	456630	-	-	-
MWS201451	Val-His	Amino acids and derivatives	Amino acids and derivatives	C11H18N4O3	255.15	156.08	254.138	[M+H]+	3	13589-07-6	-	65066.8	77552.5	91092.5	65245.3	30878.7	62605	105146	80626.8	74050.4	106543	107500	42735.7	104260	79035.8	87288.4	40208.7	52994.8	61876.7	74624.2	105097	95912.7	-	-	-
PDP228338	(5r,6s,7r,8r)-5,6,7,8,9-pentahydroxy-1-phenylnon-1-ene-3,4-dione	Organic acids	Organic acids	C15H18O7	311.11	107.05	310.105	[M+H]+	3	-	-	2.94601e+06	2.42711e+06	2.5019e+06	816469	533868	847549	614529	860343	351763	880319	1.13975e+06	750592	183849	355310	321632	332442	218622	541145	584581	662874	540238	-	-	-
Rfn0518	2-Methylpyrrolidine-2-carboxylic acid	Alkaloids	Alkaloids	C6H11NO2	130.09	84.09	129.079	[M+H]+	1	16277-06-8	-	3.41714e+07	3.38662e+07	3.20998e+07	4.82997e+07	4.85521e+07	5.33303e+07	4.19529e+07	3.89236e+07	4.01113e+07	5.40118e+07	4.29015e+07	4.34017e+07	4.77672e+07	4.74031e+07	4.73015e+07	4.28353e+07	4.50181e+07	4.18564e+07	3.95531e+07	4.2845e+07	3.81801e+07	-	-	-
Zmyp00416	(4S,5S,6R)-2-(((1S,7aR)-hexahydro-1H-pyrrolizin-1-yl)methoxy)-6-(hydroxymethyl)tetrahydro-2H-pyran-3,4,5-triol	Alkaloids	Pyrrole alkaloids	C14H25NO6	304.17	142.12	303.168	[M+H]+	3	-	-	186000	186000	186000	186000	186000	186000	1.2278e+06	929998	1.63679e+06	2.09551e+06	3.09523e+06	3.11651e+06	2.2762e+06	2.26759e+06	2.16834e+06	1.62924e+06	1.91392e+06	1.5205e+06	1.96282e+06	2.3405e+06	1.77291e+06	-	-	-
MWStz414	Vasicinone	Alkaloids	Alkaloids	C11H10N2O2	203.08	157.08	202.074	[M+H]+	3	486-64-6	C10744	293298	263153	319424	481781	341071	286566	314110	319608	530170	42986	42986	42986	298638	297638	483868	326809	257436	214930	284152	262149	252245	-	C10744	-
WapTKC206518	Epiisorosmanol*	Terpenoids	Ditepenoids	C20H26O5	347.19	301.18	346.178	[M+H]+	3	-	-	358320	355613	294582	313665	307159	353885	477435	398511	389279	555533	605756	519257	443490	541393	603720	308071	369498	321982	285947	301854	326667	-	-	-
MW0144753	Ala-Thr-Thr	Amino acids and derivatives	Amino acids and derivatives	C11H21N3O6	292.15	127.03	291.143	[M+H]+	3	-	-	852269	816754	784035	2.06808e+06	1.7516e+06	2.33762e+06	1.93351e+06	2.03999e+06	1.53531e+06	331395	418231	336544	827792	879479	1.03897e+06	768641	413028	648808	1.09504e+06	1.0192e+06	1.18445e+06	-	-	-
Zblp007216	3,4-Dihydroxy-5,4'-dimethoxybibenzyl	Others	Stilbene	C16H18O4	275.13	137.06	274.12	[M+H]+	3	-	-	56416	61723.2	42441.9	76646.4	51839	61451.1	60233.5	63367.7	81639.2	75170.7	59326.5	49674.3	82462	96871.1	103767	44815.8	39487.5	52038.8	30457.1	69669.1	36412.9	-	-	-
MW0141337	omega-9 Hpaa	Lipids	Free fatty acids	C20H32O4	337.24	235.17	336.23	[M+H]+	3	71030-35-8	-	2.90244e+06	3.10718e+06	2.94239e+06	2.2247e+06	2.02858e+06	1.88141e+06	2.173e+06	2.02379e+06	1.91039e+06	2.0815e+06	2.15212e+06	1.84223e+06	2.08108e+06	1.92746e+06	2.16016e+06	1.50233e+06	1.61281e+06	1.62412e+06	1.74611e+06	1.93619e+06	1.83646e+06	-	-	-
Qmhp090808	18-Demethylparaensidimerin C	Alkaloids	Alkaloids	C29H28N2O4	469.22	307.13	468.205	[M+H]+	3	-	-	261805	259772	301724	205936	207093	69077.9	138256	185053	86873.2	127149	164751	192256	149769	107741	158117	230555	198256	91554.1	65120.4	110166	53644.5	-	-	-
Hmcp006520	1,3-Dihydroxypropan-2-yl 12-methyl-6-(6-methylheptyl)tridec-12-enoate	Others	Others	C25H48O4	413.36	395.35	412.355	[M+H]+	2	-	-	65150.5	132854	111910	72125.5	41761.5	47422.3	40219	28188.9	36707.4	31357.7	42170.2	30164	39120.7	36080.1	18940.7	39195.2	34904.1	32613.4	52191.3	42770.9	39905	-	-	-
Zbqp002414	h-gamma-Glu-leu-oh	Amino acids and derivatives	Amino acids and derivatives	C11H20N2O5	261.15	132.1	260.137	[M+H]+	3	-	-	152470	202142	149113	220229	192380	193920	4599.14	4599.14	4599.14	77242.9	107640	108302	160207	166397	170864	53764.5	105795	22995.7	100689	94391.3	128226	-	-	-
Lmdp002969	Myricetin-3-O-galactoside*	Flavonoids	Flavonols	C21H20O13	481.1	319.06	480.09	[M+H]+	3	15648-86-9	-	195034	309844	205965	264652	223073	183994	85221.7	195170	170069	231507	278247	405429	345169	84198.6	291831	273971	237275	272496	213846	156293	195303	-	-	-
MW0158225	Trp-Pro-Asp	Amino acids and derivatives	Amino acids and derivatives	C20H24N4O6	417.18	294.11	416.17	[M+H]+	3	-	-	1.49381e+06	1.33822e+06	1.21927e+06	94303.6	94303.6	94303.6	473556	583199	481107	1.64529e+06	1.90055e+06	1.85606e+06	545106	677567	722952	527748	477335	471518	781391	768449	655356	-	-	-
MWStz661	Neocnidilide*	Others	Lactones	C12H18O2	195.14	79.05	194.131	[M+H]+	1	4567-33-3	C17002	1.11737e+06	1.03675e+06	1.07027e+06	1.34613e+06	1.06147e+06	1.12401e+06	1.77332e+06	2.06636e+06	1.75053e+06	1.83332e+06	1.67661e+06	784112	2.28624e+06	2.53568e+06	2.61263e+06	1.05618e+06	970990	970867	1.19711e+06	1.2228e+06	1.29854e+06	-	C17002	-
Wahp002483	N-Cinnamoylputrescine	Alkaloids	Phenolamine	C13H18N2O	219.15	131.05	218.143	[M+H]+	3	-	-	46046.5	46046.5	46046.5	452935	260794	328459	493892	352097	333614	735171	374240	570501	377338	283827	371198	248259	307607	719358	349472	546644	230233	-	-	-
Zmdp005767	Formononetin 7-O-(6-O-malonyl-beta-D-glucoside)	Flavonoids	Isoflavones	C25H24O12	517.13	269.09	516.127	[M+H]+	3	-	C16222	176035	163555	160880	43956.1	35153	19230.1	38521.2	57960.9	67751.8	24245.3	55919.5	39260.9	14241.9	22494.8	21387.2	14457.7	30169.1	27549.5	77809.2	51001.7	52251.1	ko00943	C16222	-
pmb0296	1-Oleoyl-Sn-Glycerol	Lipids	Glycerol ester	C21H40O4	357.3	265.25	356.293	[M+H]+	1	129784-87-8	-	136611	207194	194766	107954	61120.4	93200.9	77920.5	89457.7	90987.3	173294	203802	86768	111634	79231.6	85674.8	41356.9	50752.5	34079.5	73330.4	68435.3	88441.3	-	-	-
[truncated: 1,171 more rows]
